# Supplementary material for: Convergent genomic and pharmacological evidence of PI3K/GSK3 signaling alterations in neurons from schizophrenia patients
Source: Neuropsychopharmacology. 2020 Dec 7;46(3):673–82. doi: 10.1038/s41386-020-00924-0 (PMC8027596; doi:10.1038/s41386-020-00924-0)
Supplement: Supplementary file 3 — Differential expression of genes in neurons [file 41386_2020_924_MOESM3_ESM.xlsx]

## Sheet: DEG in neurons Healthy controls
	Patient_NSC_readsMean	Health_NSC_readsMean	baseMean	log2FoldChange	lfcSE	stat	pvalue	padj	Symbol	Class	Chr	Start	End	Strand	ENTREZID	Symbol_mapped	Annotation	Location	KEGG	GO
ENSG00000112837	386.667	5.8	224.091	1.93335	0.390596	-6.81272	9.58e-12	2.06e-07	TBX18	protein_coding	chr6	84687351	84764519	-	9096	TBX18	T-box 18	6q14.3	-	GO:0001071~nucleic acid binding transcription factor activity^GO:0003676~nucleic acid binding^GO:0003677~DNA binding^GO:0003700~transcription factor activity, sequence-specific DNA binding^GO:0005488~binding^GO:0005515~protein binding^GO:0005622~intracellular^GO:0005623~cell^GO:0005634~nucleus^GO:0006139~nucleobase-containing compound metabolic process^GO:0006351~transcription, DNA-templated^GO:0…
ENSG00000011465	3462.5	144	2041.79	1.91374	0.392654	-5.84342	5.11e-09	3.67e-05	DCN	protein_coding	chr12	91140484	91183123	-	1634	DCN	decorin	12q21.33	hsa05205:Proteoglycans in cancer	GO:0005515~protein binding^GO:0005623~cell^GO:0006357~regulation of transcription from RNA polymerase II promoter^GO:0006366~transcription from RNA polymerase II promoter^GO:0007154~cell communication^GO:0007165~signal transduction^GO:0009653~anatomical structure morphogenesis^GO:0009888~tissue development^GO:0009891~positive regulation of biosynthetic process^GO:0009966~regulation of signal tran…
ENSG00000116690	72.5	4.6	43.6293	2.17751	0.386877	-5.84425	5.09e-09	3.67e-05	PRG4	protein_coding	chr1	186296279	186314562	+	10216	PRG4	proteoglycan 4	1q31.1	-	GO:0005576~extracellular region^GO:0008283~cell proliferation^GO:0044699~single-organism process
ENSG00000106809	724.5	13.8	429.969	1.47762	0.381098	-5.77993	7.47e-09	4.02e-05	OGN	protein_coding	chr9	92383967	92404696	-	4969	OGN	osteoglycin	9q22.31	-	GO:0005794~Golgi apparatus^GO:0007154~cell communication^GO:0007165~signal transduction^GO:0023052~signaling^GO:0032501~multicellular organismal process^GO:0042221~response to chemical^GO:0044699~single-organism process^GO:0044700~single organism signaling^GO:0044763~single-organism cellular process^GO:0050896~response to stimulus^GO:0051716~cellular response to stimulus
ENSG00000077943	1112.17	40.6	648.605	1.69904	0.389941	-5.52116	3.37e-08	0.000145044	ITGA8	protein_coding	chr10	15513949	15720125	-	8516	ITGA8	integrin subunit alpha 8	10p13	-	GO:0003008~system process^GO:0005886~plasma membrane^GO:0005912~adherens junction^GO:0005924~cell-substrate adherens junction^GO:0005925~focal adhesion^GO:0007154~cell communication^GO:0007165~signal transduction^GO:0016020~membrane^GO:0016021~integral component of membrane^GO:0023052~signaling^GO:0030054~cell junction^GO:0030055~cell-substrate junction^GO:0031224~intrinsic component of membrane^…
ENSG00000106819	884	27.6	544.034	1.53087	0.384976	-5.3998	6.67e-08	0.000226918	ASPN	protein_coding	chr9	92456205	92482506	-	54829	ASPN	asporin	9q22.31	-	GO:0007154~cell communication^GO:0007165~signal transduction^GO:0023052~signaling^GO:0032501~multicellular organismal process^GO:0042221~response to chemical^GO:0044699~single-organism process^GO:0044700~single organism signaling^GO:0044763~single-organism cellular process^GO:0050896~response to stimulus^GO:0051716~cellular response to stimulus
ENSG00000221870	0.333333	20.2	9.36413	-2.24754	0.392826	5.38175	7.38e-08	0.000226918	TMEM257	protein_coding	chrX	145827410	145829850	+	-	-	-	-	-	-
ENSG00000084636	2125.67	87.2	1286.47	1.58427	0.388014	-5.22646	1.73e-07	0.000265769	COL16A1	protein_coding	chr1	31652247	31704319	-	1307	COL16A1	collagen type XVI alpha 1 chain	1p35.2	-	GO:0005515~protein binding^GO:0005576~extracellular region^GO:0005737~cytoplasm^GO:0032501~multicellular organismal process^GO:0034329~cell junction assembly^GO:0044421~extracellular region part^GO:0044424~intracellular part^GO:0044432~endoplasmic reticulum part^GO:0044699~single-organism process^GO:0044763~single-organism cellular process^GO:0048518~positive regulation of biological process^GO:0…
ENSG00000109705	198.333	14.8	121.79	1.88591	0.391923	-5.24882	1.53e-07	0.000265769	NKX3-2	protein_coding	chr4	13540830	13545050	-	579	NKX3-2	NK3 homeobox 2	4p15.33	-	GO:0007275~multicellular organism development^GO:0009888~tissue development^GO:0032502~developmental process^GO:0035295~tube development^GO:0044699~single-organism process^GO:0044707~single-multicellular organism process^GO:0044767~single-organism developmental process^GO:0045595~regulation of cell differentiation^GO:0045596~negative regulation of cell differentiation^GO:0048513~animal organ deve…
ENSG00000129009	1515.33	86.6	915.68	1.76006	0.392467	-5.23964	1.61e-07	0.000265769	ISLR	protein_coding	chr15	74173671	74176872	+	3671	ISLR	immunoglobulin superfamily containing leucine rich repeat	15q24.1	-	GO:0005622~intracellular^GO:0005737~cytoplasm^GO:0006887~exocytosis^GO:0012505~endomembrane system^GO:0016023~cytoplasmic, membrane-bounded vesicle^GO:0016192~vesicle-mediated transport^GO:0030141~secretory granule^GO:0031410~cytoplasmic vesicle^GO:0031974~membrane-enclosed lumen^GO:0031983~vesicle lumen^GO:0032940~secretion by cell^GO:0043226~organelle^GO:0043227~membrane-bounded organelle^GO:00…
ENSG00000137727	268	23.6	164.67	1.95106	0.387462	-5.32703	9.98e-08	0.000265769	ARHGAP20	protein_coding	chr11	110577042	110713189	-	57569	ARHGAP20	Rho GTPase activating protein 20	11q22.3-q23.1	-	GO:0007154~cell communication^GO:0007165~signal transduction^GO:0023052~signaling^GO:0044699~single-organism process^GO:0044700~single organism signaling^GO:0044763~single-organism cellular process^GO:0050896~response to stimulus^GO:0051716~cellular response to stimulus
ENSG00000150048	87.6667	2	51.0456	1.52145	0.383733	-5.24748	1.54e-07	0.000265769	CLEC1A	protein_coding	chr12	10069554	10111627	-	51267	CLEC1A	C-type lectin domain family 1 member A	12p13.2	-	GO:0005623~cell^GO:0005887~integral component of plasma membrane^GO:0007154~cell communication^GO:0007165~signal transduction^GO:0023052~signaling^GO:0030246~carbohydrate binding^GO:0031226~intrinsic component of plasma membrane^GO:0044464~cell part^GO:0044699~single-organism process^GO:0044700~single organism signaling^GO:0044763~single-organism cellular process^GO:0065007~biological regulation
ENSG00000170577	636.833	15.8	398.615	1.32367	0.376012	-5.2299	1.7e-07	0.000265769	SIX2	protein_coding	chr2	45005161	45009430	-	10736	SIX2	SIX homeobox 2	2p21	-	GO:0000902~cell morphogenesis^GO:0000904~cell morphogenesis involved in differentiation^GO:0001501~skeletal system development^GO:0002062~chondrocyte differentiation^GO:0003002~regionalization^GO:0005515~protein binding^GO:0005623~cell^GO:0005737~cytoplasm^GO:0006810~transport^GO:0006928~movement of cell or subcellular component^GO:0007275~multicellular organism development^GO:0007369~gastrulatio…
ENSG00000177374	426	28	258.318	1.85041	0.392705	-5.27807	1.31e-07	0.000265769	HIC1	protein_coding	chr17	2054154	2063241	+	3090	HIC1	HIC ZBTB transcriptional repressor 1	17p13.3	-	GO:0000122~negative regulation of transcription from RNA polymerase II promoter^GO:0005515~protein binding^GO:0005622~intracellular^GO:0005654~nucleoplasm^GO:0005737~cytoplasm^GO:0006366~transcription from RNA polymerase II promoter^GO:0006950~response to stress^GO:0007267~cell-cell signaling^GO:0009892~negative regulation of metabolic process^GO:0009966~regulation of signal transduction^GO:00099…
ENSG00000147050	565.5	1217.6	852.739	-0.989869	0.190205	5.20345	1.96e-07	0.000280842	KDM6A	protein_coding	chrX	44873177	45112602	+	7403	KDM6A	lysine demethylase 6A	Xp11.3	-	GO:0005515~protein binding^GO:0005622~intracellular^GO:0005634~nucleus^GO:0006464~cellular protein modification process^GO:0016570~histone modification^GO:0018193~peptidyl-amino acid modification^GO:0019222~regulation of metabolic process^GO:0032452~histone demethylase activity^GO:0036211~protein modification process^GO:0043170~macromolecule metabolic process^GO:0043231~intracellular membrane-bou…
ENSG00000111341	971	29.4	576.78	1.40929	0.380923	-5.16178	2.45e-07	0.000329215	MGP	protein_coding	chr12	14881181	14885926	-	4256	MGP	matrix Gla protein	12p12.3	-	GO:0001501~skeletal system development^GO:0005515~protein binding^GO:0009653~anatomical structure morphogenesis^GO:0009888~tissue development^GO:0030154~cell differentiation^GO:0030500~regulation of bone mineralization^GO:0032502~developmental process^GO:0043226~organelle^GO:0043227~membrane-bounded organelle^GO:0044699~single-organism process^GO:0044763~single-organism cellular process^GO:004476…
ENSG00000196381	44.6667	8.6	28.195	1.7812	0.344019	-5.12842	2.92e-07	0.000370105	ZNF781	protein_coding	chr19	37667751	37692322	-	163115	ZNF781	zinc finger protein 781	19q13.12	-	GO:0003676~nucleic acid binding^GO:0003677~DNA binding^GO:0005488~binding^GO:0005622~intracellular^GO:0005634~nucleus^GO:0006139~nucleobase-containing compound metabolic process^GO:0006351~transcription, DNA-templated^GO:0006355~regulation of transcription, DNA-templated^GO:0006725~cellular aromatic compound metabolic process^GO:0006807~nitrogen compound metabolic process^GO:0008152~metabolic pro…
ENSG00000164616	55.5	1.2	32.567	1.54858	0.384669	-5.08625	3.65e-07	0.000436923	FBXL21	transcribed_unitary_pseudogene	chr5	135930317	135951591	+	-	-	-	-	-	-
ENSG00000134259	336.833	9.4	194.208	1.35843	0.378773	-5.03717	4.72e-07	0.000510003	NGF	protein_coding	chr1	115285918	115338236	-	4803	NGF	nerve growth factor	1p13.2	hsa04014:Ras signaling pathway	GO:0005515~protein binding^GO:0005576~extracellular region^GO:0005737~cytoplasm^GO:0006464~cellular protein modification process^GO:0006928~movement of cell or subcellular component^GO:0007265~Ras protein signal transduction^GO:0007275~multicellular organism development^GO:0008152~metabolic process^GO:0008219~cell death^GO:0010941~regulation of cell death^GO:0016485~protein processing^GO:0019538~…
ENSG00000149573	89.6667	3.6	55.03	1.59696	0.388522	-5.02775	4.96e-07	0.000510003	MPZL2	protein_coding	chr11	118253403	118264536	-	10205	MPZL2	myelin protein zero like 2	11q23.3	-	GO:0016020~membrane^GO:0016021~integral component of membrane^GO:0031224~intrinsic component of membrane^GO:0044425~membrane part^GO:0044699~single-organism process
ENSG00000165966	280	43.6	180.558	1.83006	0.371498	-5.02733	4.97e-07	0.000510003	PDZRN4	protein_coding	chr12	41188448	41574590	+	29951	PDZRN4	PDZ domain containing ring finger 4	12q12	-	-
ENSG00000106034	169.167	11.8	101.585	1.74705	0.392827	-4.96106	7.01e-07	0.00065642	CPED1	protein_coding	chr7	120988677	121297444	+	79974	CPED1	cadherin like and PC-esterase domain containing 1	7q31.31	-	GO:0005622~intracellular^GO:0005623~cell^GO:0005783~endoplasmic reticulum^GO:0012505~endomembrane system^GO:0043226~organelle^GO:0043227~membrane-bounded organelle^GO:0043229~intracellular organelle^GO:0043231~intracellular membrane-bounded organelle^GO:0044424~intracellular part^GO:0044464~cell part
ENSG00000204291	4103.5	190.4	2363.27	1.54217	0.388191	-4.96369	6.92e-07	0.00065642	COL15A1	protein_coding	chr9	98943179	99070792	+	1306	COL15A1	collagen type XV alpha 1 chain	9q22.33	-	GO:0007154~cell communication^GO:0007165~signal transduction^GO:0016020~membrane^GO:0016021~integral component of membrane^GO:0023052~signaling^GO:0030574~collagen catabolic process^GO:0031224~intrinsic component of membrane^GO:0032501~multicellular organismal process^GO:0032963~collagen metabolic process^GO:0044236~multicellular organism metabolic process^GO:0044243~multicellular organism catabo…
ENSG00000127083	46.6667	0.4	28.4155	1.22421	0.368209	-4.88417	1.04e-06	0.000820789	OMD	protein_coding	chr9	92414245	92424461	-	4958	OMD	osteomodulin	9q22.31	-	GO:0005794~Golgi apparatus^GO:0032501~multicellular organismal process^GO:0044699~single-organism process^GO:0044763~single-organism cellular process
ENSG00000146374	739	155.8	490.075	1.70032	0.349697	-4.90876	9.17e-07	0.000820789	RSPO3	protein_coding	chr6	127118604	127197765	+	84870	RSPO3	R-spondin 3	6q22.33	-	GO:0001568~blood vessel development^GO:0001763~morphogenesis of a branching structure^GO:0001944~vasculature development^GO:0002009~morphogenesis of an epithelium^GO:0002040~sprouting angiogenesis^GO:0005488~binding^GO:0005515~protein binding^GO:0009887~organ morphogenesis^GO:0048514~blood vessel morphogenesis^GO:0048518~positive regulation of biological process^GO:0048771~tissue remodeling^GO:00…
ENSG00000151490	756.667	341.8	566.144	1.10623	0.227056	-4.87258	1.1e-06	0.000820789	PTPRO	protein_coding	chr12	15322397	15597399	+	5800	PTPRO	protein tyrosine phosphatase, receptor type O	12p12.3	-	GO:0004721~phosphoprotein phosphatase activity^GO:0004725~protein tyrosine phosphatase activity^GO:0005001~transmembrane receptor protein tyrosine phosphatase activity^GO:0005515~protein binding^GO:0005623~cell^GO:0005887~integral component of plasma membrane^GO:0006470~protein dephosphorylation^GO:0007154~cell communication^GO:0007165~signal transduction^GO:0009653~anatomical structure morphogen…
ENSG00000154330	115.167	10.2	69.5217	1.78417	0.391735	-4.87715	1.08e-06	0.000820789	PGM5	protein_coding	chr9	68328308	68531061	+	5239	PGM5	phosphoglucomutase 5	9q21.11	-	GO:0005886~plasma membrane^GO:0005911~cell-cell junction^GO:0005912~adherens junction^GO:0005913~cell-cell adherens junction^GO:0005924~cell-substrate adherens junction^GO:0005925~focal adhesion^GO:0005975~carbohydrate metabolic process^GO:0005996~monosaccharide metabolic process^GO:0016020~membrane^GO:0016052~carbohydrate catabolic process^GO:0019320~hexose catabolic process^GO:0030054~cell junc…
ENSG00000164116	458	18.8	264.335	1.46663	0.385471	-4.87189	1.11e-06	0.000820789	GUCY1A3	protein_coding	chr4	155666711	155732349	+	2982	GUCY1A3	guanylate cyclase 1 soluble subunit alpha	4q32.1	hsa04022:cGMP-PKG signaling pathway^hsa04611:Platelet activation^hsa04970:Salivary secretion	GO:0003824~catalytic activity^GO:0004016~adenylate cyclase activity^GO:0005737~cytoplasm^GO:0006793~phosphorus metabolic process^GO:0006796~phosphate-containing compound metabolic process^GO:0006939~smooth muscle contraction^GO:0006940~regulation of smooth muscle contraction^GO:0008217~regulation of blood pressure^GO:0009187~cyclic nucleotide metabolic process^GO:0009605~response to external stim…
ENSG00000164850	55	12.4	36.4699	1.6678	0.340797	-4.8753	1.09e-06	0.000820789	GPER1	protein_coding	chr7	1082208	1093815	+	2852	GPER1	G protein-coupled estrogen receptor 1	7p22.3	hsa04915:Estrogen signaling pathway	GO:0000139~Golgi membrane^GO:0000981~RNA polymerase II transcription factor activity, sequence-specific DNA binding^GO:0001071~nucleic acid binding transcription factor activity^GO:0001568~blood vessel development^GO:0001775~cell activation^GO:0001944~vasculature development^GO:0002376~immune system process^GO:0002682~regulation of immune system process^GO:0002683~negative regulation of immune sy…
ENSG00000279249	257.833	11.8	161.396	1.48665	0.386293	-4.86121	1.17e-06	0.000837463	RP11-491F9.3	TEC	chr16	49341663	49350554	+	-	-	-	-	-	-
ENSG00000061455	206.167	9.2	128.532	1.49291	0.386534	-4.85448	1.21e-06	0.000838462	PRDM6	protein_coding	chr5	123089121	123194266	+	93166	PRDM6	PR/SET domain 6	5q23.2	-	GO:0003824~catalytic activity^GO:0006464~cellular protein modification process^GO:0007275~multicellular organism development^GO:0007399~nervous system development^GO:0016740~transferase activity^GO:0018193~peptidyl-amino acid modification^GO:0019538~protein metabolic process^GO:0032502~developmental process^GO:0036211~protein modification process^GO:0042692~muscle cell differentiation^GO:0043167~…
ENSG00000103316	211	21.8	132.636	1.77599	0.390321	-4.83609	1.32e-06	0.000891083	CRYM	protein_coding	chr16	21238874	21303083	-	1428	CRYM	crystallin mu	16p12.2	-	GO:0000166~nucleotide binding^GO:0003824~catalytic activity^GO:0005515~protein binding^GO:0005622~intracellular^GO:0005737~cytoplasm^GO:0005739~mitochondrion^GO:0006553~lysine metabolic process^GO:0006554~lysine catabolic process^GO:0006575~cellular modified amino acid metabolic process^GO:0008152~metabolic process^GO:0009056~catabolic process^GO:0009063~cellular amino acid catabolic process^GO:0…
ENSG00000251493	71.5	5.4	42.4714	1.75495	0.392656	-4.8242	1.41e-06	0.000917252	FOXD1	protein_coding	chr5	73444827	73448362	-	2297	FOXD1	forkhead box D1	5q13.2	-	GO:0000902~cell morphogenesis^GO:0001655~urogenital system development^GO:0001656~metanephros development^GO:0001657~ureteric bud development^GO:0001822~kidney development^GO:0001823~mesonephros development^GO:0006935~chemotaxis^GO:0007166~cell surface receptor signaling pathway^GO:0007167~enzyme linked receptor protein signaling pathway^GO:0007178~transmembrane receptor protein serine/threonine …
ENSG00000133110	8766.5	686	5241.98	1.6814	0.392815	-4.79886	1.6e-06	0.00101066	POSTN	protein_coding	chr13	37562583	37598844	-	10631	POSTN	periostin	13q13.3	-	GO:0001501~skeletal system development^GO:0005515~protein binding^GO:0005623~cell^GO:0007154~cell communication^GO:0007165~signal transduction^GO:0009653~anatomical structure morphogenesis^GO:0009719~response to endogenous stimulus^GO:0009888~tissue development^GO:0009966~regulation of signal transduction^GO:0010646~regulation of cell communication^GO:0016043~cellular component organization^GO:00…
ENSG00000163359	21769.5	1391.4	12919.4	1.59247	0.391234	-4.78405	1.72e-06	0.00105698	COL6A3	protein_coding	chr2	237324003	237414375	-	1293	COL6A3	collagen type VI alpha 3 chain	2q37.3	hsa04512:ECM-receptor interaction	GO:0005623~cell^GO:0005737~cytoplasm^GO:0007275~multicellular organism development^GO:0007517~muscle organ development^GO:0032501~multicellular organismal process^GO:0032502~developmental process^GO:0043234~protein complex^GO:0044267~cellular protein metabolic process^GO:0044444~cytoplasmic part^GO:0044464~cell part^GO:0044699~single-organism process^GO:0044707~single-multicellular organism proce…
ENSG00000181195	4883.67	219.4	3099.57	1.37979	0.382198	-4.76837	1.86e-06	0.00111093	PENK	protein_coding	chr8	56436674	56446734	-	5179	PENK	proenkephalin	8q12.1	-	GO:0005515~protein binding^GO:0008283~cell proliferation^GO:0009605~response to external stimulus^GO:0009607~response to biotic stimulus^GO:0009615~response to virus^GO:0009617~response to bacterium^GO:0014009~glial cell proliferation^GO:0014070~response to organic cyclic compound^GO:0033267~axon part^GO:0043207~response to external biotic stimulus^GO:0043679~axon terminus^GO:0044306~neuron proje…
ENSG00000163673	15.5	3.4	10.0166	1.65471	0.336825	-4.69968	2.61e-06	0.00151654	DCLK3	protein_coding	chr3	36712422	36739861	-	85443	DCLK3	doublecortin like kinase 3	3p22.2	-	GO:0000166~nucleotide binding^GO:0001882~nucleoside binding^GO:0001883~purine nucleoside binding^GO:0003824~catalytic activity^GO:0004672~protein kinase activity^GO:0005524~ATP binding^GO:0005623~cell^GO:0005737~cytoplasm^GO:0006464~cellular protein modification process^GO:0006793~phosphorus metabolic process^GO:0006796~phosphate-containing compound metabolic process^GO:0008104~protein localizati…
ENSG00000279765	23.8333	129.2	70.5459	-1.70205	0.362011	4.68598	2.79e-06	0.00157888	RP11-437B10.1	protein_coding	chr15	92883413	92949230	+	-	-	-	-	-	-
ENSG00000109193	157.167	1.8	90.023	0.886624	0.343743	-4.65956	3.17e-06	0.00174971	SULT1E1	protein_coding	chr4	69810780	69860152	-	6783	SULT1E1	sulfotransferase family 1E member 1	4q13.3	hsa00140:Steroid hormone biosynthesis	GO:0003824~catalytic activity^GO:0005737~cytoplasm^GO:0006629~lipid metabolic process^GO:0006793~phosphorus metabolic process^GO:0006796~phosphate-containing compound metabolic process^GO:0008210~estrogen metabolic process^GO:0010817~regulation of hormone levels^GO:0016740~transferase activity^GO:0019637~organophosphate metabolic process^GO:0034754~cellular hormone metabolic process^GO:0042445~ho…
ENSG00000182492	1608	169.6	1002.67	1.68826	0.391911	-4.64606	3.38e-06	0.0018214	BGN	protein_coding	chrX	153494939	153509554	+	633	BGN	biglycan	Xq28	-	GO:0005622~intracellular^GO:0005796~Golgi lumen^GO:0006464~cellular protein modification process^GO:0007259~JAK-STAT cascade^GO:0009056~catabolic process^GO:0009057~macromolecule catabolic process^GO:0009059~macromolecule biosynthetic process^GO:0018193~peptidyl-amino acid modification^GO:0018209~peptidyl-serine modification^GO:0019222~regulation of metabolic process^GO:0031323~regulation of cell…
ENSG00000173918	39.8333	3.8	24.4762	1.74712	0.391453	-4.63419	3.58e-06	0.00188205	C1QTNF1	protein_coding	chr17	79022814	79049788	+	114897	C1QTNF1	C1q and TNF related 1	17q25.3	-	GO:0000165~MAPK cascade^GO:0001932~regulation of protein phosphorylation^GO:0001934~positive regulation of protein phosphorylation^GO:0005515~protein binding^GO:0005576~extracellular region^GO:0005615~extracellular space^GO:0006468~protein phosphorylation^GO:0006793~phosphorus metabolic process^GO:0006796~phosphate-containing compound metabolic process^GO:0006810~transport^GO:0006869~lipid transp…
ENSG00000149575	128.167	14.4	81.7113	1.7075	0.391	-4.62706	3.71e-06	0.0018917	SCN2B	protein_coding	chr11	118161951	118176673	-	6327	SCN2B	sodium voltage-gated channel beta subunit 2	11q23.3	-	GO:0003008~system process^GO:0005261~cation channel activity^GO:0005886~plasma membrane^GO:0007154~cell communication^GO:0016020~membrane^GO:0016021~integral component of membrane^GO:0023052~signaling^GO:0031224~intrinsic component of membrane^GO:0032501~multicellular organismal process^GO:0042221~response to chemical^GO:0044425~membrane part^GO:0044699~single-organism process^GO:0044700~single o…
ENSG00000234956	14	0.6	8.35844	2.08165	0.390675	-4.6185	3.87e-06	0.0018917	RP11-356I2.1	lincRNA	chr6	137730170	137738983	-	-	-	-	-	-	-
ENSG00000261428	31.6667	4.6	18.8057	1.74607	0.375318	-4.61925	3.85e-06	0.0018917	RP11-16P6.1	antisense	chr2	222566899	222569719	-	-	-	-	-	-	-
ENSG00000164035	36.1667	0.6	20.2288	1.38835	0.378495	-4.58261	4.59e-06	0.00219747	EMCN	protein_coding	chr4	100395341	100880126	-	51705	EMCN	endomucin	4q24	-	GO:0001525~angiogenesis^GO:0007155~cell adhesion^GO:0007275~multicellular organism development^GO:0016021~integral component of membrane^GO:0022610~biological adhesion^GO:0031224~intrinsic component of membrane^GO:0032502~developmental process^GO:0044425~membrane part^GO:0044459~plasma membrane part^GO:0044699~single-organism process^GO:0044707~single-multicellular organism process^GO:0044767~sin…
ENSG00000087589	87.6667	6.4	53.4957	1.60974	0.392468	-4.56899	4.9e-06	0.00224538	CASS4	protein_coding	chr20	56412112	56460387	+	57091	CASS4	Cas scaffolding protein family member 4	20q13.31	-	GO:0005622~intracellular^GO:0043226~organelle^GO:0043229~intracellular organelle
ENSG00000182742	57.8333	2.2	32.9017	1.42262	0.383879	-4.57331	4.8e-06	0.00224538	HOXB4	protein_coding	chr17	48575513	48580111	-	3214	HOXB4	homeobox B4	17q21.32	-	GO:0000122~negative regulation of transcription from RNA polymerase II promoter^GO:0001501~skeletal system development^GO:0002009~morphogenesis of an epithelium^GO:0003002~regionalization^GO:0005622~intracellular^GO:0006366~transcription from RNA polymerase II promoter^GO:0007389~pattern specification process^GO:0009790~embryo development^GO:0009792~embryo development ending in birth or egg hatch…
ENSG00000179981	690.167	212.4	473.693	1.43524	0.315502	-4.5621	5.06e-06	0.002272	TSHZ1	protein_coding	chr18	75210755	75289950	+	10194	TSHZ1	teashirt zinc finger homeobox 1	18q22.3	-	GO:0000122~negative regulation of transcription from RNA polymerase II promoter^GO:0003002~regionalization^GO:0005622~intracellular^GO:0006366~transcription from RNA polymerase II promoter^GO:0007389~pattern specification process^GO:0009790~embryo development^GO:0009887~organ morphogenesis^GO:0009892~negative regulation of metabolic process^GO:0009952~anterior/posterior pattern specification^GO:0…
ENSG00000101425	45.1667	1	26.1567	1.27923	0.374362	-4.55299	5.29e-06	0.00229148	BPI	protein_coding	chr20	38260149	38337505	+	671	BPI	bactericidal/permeability-increasing protein	20q11.23	-	GO:0005488~binding^GO:0005622~intracellular^GO:0032717~negative regulation of interleukin-8 production^GO:0032720~negative regulation of tumor necrosis factor production^GO:0043226~organelle^GO:0043227~membrane-bounded organelle^GO:0050789~regulation of biological process^GO:0050794~regulation of cellular process^GO:0051704~multi-organism process^GO:0065007~biological regulation
ENSG00000188517	569.667	41.4	362.085	1.5271	0.390798	-4.55173	5.32e-06	0.00229148	COL25A1	protein_coding	chr4	108810721	109302657	-	84570	COL25A1	collagen type XXV alpha 1 chain	4q25	-	GO:0000902~cell morphogenesis^GO:0005539~glycosaminoglycan binding^GO:0005615~extracellular space^GO:0005737~cytoplasm^GO:0005783~endoplasmic reticulum^GO:0005887~integral component of plasma membrane^GO:0007275~multicellular organism development^GO:0007399~nervous system development^GO:0008201~heparin binding^GO:0009056~catabolic process^GO:0012505~endomembrane system^GO:0016021~integral compone…
ENSG00000198353	53.3333	2	30.2446	1.42212	0.384014	-4.5432	5.54e-06	0.00233941	HOXC4	protein_coding	chr12	54016931	54056030	+	3221	HOXC4	homeobox C4	12q13.13	-	GO:0001501~skeletal system development^GO:0003002~regionalization^GO:0005515~protein binding^GO:0005623~cell^GO:0007389~pattern specification process^GO:0009653~anatomical structure morphogenesis^GO:0009888~tissue development^GO:0009952~anterior/posterior pattern specification^GO:0032502~developmental process^GO:0043226~organelle^GO:0043227~membrane-bounded organelle^GO:0043229~intracellular orga…
ENSG00000259969	210.167	105.4	162.753	0.981015	0.216097	-4.53762	5.69e-06	0.002356	RP11-999E24.3	sense_overlapping	chr14	57993545	57994525	-	-	-	-	-	-	-
ENSG00000117505	1586.33	2501.2	1962.81	-0.599121	0.13244	4.52363	6.08e-06	0.00246978	DR1	protein_coding	chr1	93345888	93369498	+	1810	DR1	down-regulator of transcription 1	1p22.1	-	GO:0003712~transcription cofactor activity^GO:0005515~protein binding^GO:0006464~cellular protein modification process^GO:0008152~metabolic process^GO:0009890~negative regulation of biosynthetic process^GO:0010558~negative regulation of macromolecule biosynthetic process^GO:0010629~negative regulation of gene expression^GO:0019538~protein metabolic process^GO:0031327~negative regulation of cellul…
ENSG00000171940	999.167	1861.6	1360.58	-0.803996	0.1779	4.51895	6.21e-06	0.00247831	ZNF217	protein_coding	chr20	53567065	53609907	-	7764	ZNF217	zinc finger protein 217	20q13.2	-	GO:0000122~negative regulation of transcription from RNA polymerase II promoter^GO:0000975~regulatory region DNA binding^GO:0000976~transcription regulatory region sequence-specific DNA binding^GO:0000977~RNA polymerase II regulatory region sequence-specific DNA binding^GO:0000978~RNA polymerase II core promoter proximal region sequence-specific DNA binding^GO:0000987~core promoter proximal regio…
ENSG00000119699	1565.17	138.6	998.52	1.57235	0.392429	-4.51495	6.33e-06	0.00247956	TGFB3	protein_coding	chr14	75958099	75982991	-	7043	TGFB3	transforming growth factor beta 3	14q24.3	hsa04068:FoxO signaling pathway^hsa05211:Renal cell carcinoma	GO:0005515~protein binding^GO:0005622~intracellular^GO:0005737~cytoplasm^GO:0006259~DNA metabolic process^GO:0006464~cellular protein modification process^GO:0006886~intracellular protein transport^GO:0006887~exocytosis^GO:0006996~organelle organization^GO:0007179~transforming growth factor beta receptor signaling pathway^GO:0008152~metabolic process^GO:0008219~cell death^GO:0009719~response to e…
ENSG00000138080	2721.67	162.6	1669	1.40051	0.385864	-4.48493	7.29e-06	0.00280472	EMILIN1	protein_coding	chr2	27078567	27086408	+	11117	EMILIN1	elastin microfibril interfacer 1	2p23.3	-	GO:0005515~protein binding^GO:0042802~identical protein binding^GO:0043234~protein complex^GO:0044699~single-organism process^GO:0044763~single-organism cellular process
ENSG00000161381	714.667	92	462.905	1.65286	0.390089	-4.47846	7.52e-06	0.00284031	PLXDC1	protein_coding	chr17	39063303	39154394	-	57125	PLXDC1	plexin domain containing 1	17q12	-	GO:0005515~protein binding^GO:0005576~extracellular region^GO:0005615~extracellular space^GO:0005622~intracellular^GO:0005737~cytoplasm^GO:0044297~cell body^GO:0044421~extracellular region part^GO:0044424~intracellular part^GO:0044707~single-multicellular organism process^GO:0072358~cardiovascular system development^GO:0072359~circulatory system development
ENSG00000120820	437.833	66.4	285.758	1.65642	0.385951	-4.45983	8.2e-06	0.00299383	GLT8D2	protein_coding	chr12	103988984	104064183	-	83468	GLT8D2	glycosyltransferase 8 domain containing 2	12q23.3	-	GO:0005623~cell^GO:0005975~carbohydrate metabolic process^GO:0043226~organelle^GO:0043227~membrane-bounded organelle^GO:0043229~intracellular organelle^GO:0043231~intracellular membrane-bounded organelle^GO:0044424~intracellular part^GO:0044444~cytoplasmic part^GO:0044464~cell part^GO:0044699~single-organism process^GO:0044723~single-organism carbohydrate metabolic process
ENSG00000250208	13	245.2	118.59	-1.58205	0.387684	4.46294	8.08e-06	0.00299383	FZD10-AS1	processed_transcript	chr12	130144315	130162256	-	440119	FZD10-AS1	FZD10 antisense RNA 1 (head to head)	12q24.33	-	-
ENSG00000166261	208	132.8	173.062	0.685314	0.153932	-4.45058	8.56e-06	0.00307359	ZNF202	protein_coding	chr11	123724177	123741675	-	7753	ZNF202	zinc finger protein 202	11q24.1	-	GO:0006629~lipid metabolic process^GO:0044699~single-organism process
ENSG00000078098	203.5	10	122.507	1.31657	0.38099	-4.43804	9.08e-06	0.00315299	FAP	protein_coding	chr2	162170684	162245151	-	2191	FAP	fibroblast activation protein alpha	2q24.2	-	GO:0001525~angiogenesis^GO:0001667~ameboidal-type cell migration^GO:0003824~catalytic activity^GO:0005515~protein binding^GO:0005623~cell^GO:0005737~cytoplasm^GO:0006915~apoptotic process^GO:0006928~movement of cell or subcellular component^GO:0007275~multicellular organism development^GO:0008219~cell death^GO:0009653~anatomical structure morphogenesis^GO:0010631~epithelial cell migration^GO:0012…
ENSG00000166483	760.667	1754.2	1185.76	-1.07178	0.241289	4.44012	8.99e-06	0.00315299	WEE1	protein_coding	chr11	9573681	9593457	+	7465	WEE1	WEE1 G2 checkpoint kinase	11p15.4	-	GO:0032501~multicellular organismal process^GO:0044699~single-organism process^GO:0044763~single-organism cellular process
ENSG00000151617	1939.83	173.6	1206.38	1.54803	0.392397	-4.43246	9.32e-06	0.00318448	EDNRA	protein_coding	chr4	147480917	147544954	+	1909	EDNRA	endothelin receptor type A	4q31.22-q31.23	hsa04022:cGMP-PKG signaling pathway^hsa04024:cAMP signaling pathway^hsa04080:Neuroactive ligand-receptor interaction	GO:0001525~angiogenesis^GO:0003824~catalytic activity^GO:0005887~integral component of plasma membrane^GO:0006793~phosphorus metabolic process^GO:0006796~phosphate-containing compound metabolic process^GO:0006873~cellular ion homeostasis^GO:0006874~cellular calcium ion homeostasis^GO:0006875~cellular metal ion homeostasis^GO:0006939~smooth muscle contraction^GO:0007275~multicellular organism deve…
ENSG00000243742	32.3333	3	18.963	1.66887	0.392263	-4.40513	1.06e-05	0.00355724	RPLP0P2	transcribed_processed_pseudogene	chr11	61615036	61639449	+	113157	RPLP0P2	ribosomal protein lateral stalk subunit P0 pseudogene 2	11q12.2	-	-
ENSG00000280219	127.333	8.2	79.0197	1.42554	0.387649	-4.37624	1.21e-05	0.00400017	RP11-752L20.3	TEC	chr4	147487971	147496062	+	-	-	-	-	-	-
ENSG00000162630	66.6667	11	40.8538	1.6218	0.379304	-4.33955	1.43e-05	0.00452142	B3GALT2	protein_coding	chr1	193179045	193186654	-	8707	B3GALT2	beta-1,3-galactosyltransferase 2	1q31.2	-	GO:0000139~Golgi membrane^GO:0005737~cytoplasm^GO:0006464~cellular protein modification process^GO:0008152~metabolic process^GO:0019538~protein metabolic process^GO:0036211~protein modification process^GO:0043412~macromolecule modification^GO:0044267~cellular protein metabolic process^GO:0044424~intracellular part^GO:0044431~Golgi apparatus part^GO:0044699~single-organism process^GO:0044711~singl…
ENSG00000164488	151.333	27.2	96.5628	1.61016	0.378572	-4.34196	1.41e-05	0.00452142	DACT2	protein_coding	chr6	168292830	168319754	-	168002	DACT2	dishevelled binding antagonist of beta catenin 2	6q27	-	GO:0002064~epithelial cell development^GO:0002376~immune system process^GO:0002520~immune system development^GO:0005488~binding^GO:0005515~protein binding^GO:0005622~intracellular^GO:0005623~cell^GO:0030097~hemopoiesis^GO:0035295~tube development^GO:0043226~organelle^GO:0043227~membrane-bounded organelle^GO:0043229~intracellular organelle^GO:0043231~intracellular membrane-bounded organelle^GO:004…
ENSG00000275367	29.5	4.8	18.6316	1.65251	0.379868	-4.34386	1.4e-05	0.00452142	RP11-266K4.14	lincRNA	chr12	8217758	8221115	+	-	-	-	-	-	-
ENSG00000117707	122	436.2	254.047	-1.40799	0.324828	4.32668	1.51e-05	0.00454221	PROX1	protein_coding	chr1	213983181	214041502	+	5629	PROX1	prospero homeobox 1	1q32.3	-	GO:0003281~ventricular septum development^GO:0003712~transcription cofactor activity^GO:0005515~protein binding^GO:0005737~cytoplasm^GO:0006082~organic acid metabolic process^GO:0006464~cellular protein modification process^GO:0006928~movement of cell or subcellular component^GO:0007275~multicellular organism development^GO:0008152~metabolic process^GO:0008283~cell proliferation^GO:0008284~positi…
ENSG00000131634	49.3333	7	31.3284	1.63426	0.387324	-4.32596	1.52e-05	0.00454221	TMEM204	protein_coding	chr16	1528688	1555580	+	79652	TMEM204	transmembrane protein 204	16p13.3	-	GO:0042692~muscle cell differentiation^GO:0044763~single-organism cellular process^GO:0051145~smooth muscle cell differentiation^GO:0061061~muscle structure development^GO:0070848~response to growth factor^GO:0071363~cellular response to growth factor stimulus^GO:0090287~regulation of cellular response to growth factor stimulus
ENSG00000167701	66.6667	21.6	47.0151	1.379	0.318041	-4.32676	1.51e-05	0.00454221	GPT	protein_coding	chr8	144502973	144507174	+	2875	GPT	glutamic--pyruvic transaminase	8q24.3	-	GO:0005622~intracellular^GO:0009056~catabolic process^GO:0044248~cellular catabolic process^GO:1901575~organic substance catabolic process
ENSG00000198797	54.8333	12	36.2113	1.5686	0.362973	-4.33342	1.47e-05	0.00454221	BRINP2	protein_coding	chr1	177171497	177282422	+	57795	BRINP2	BMP/retinoic acid inducible neural specific 2	1q25.2	-	GO:0005576~extracellular region^GO:0005737~cytoplasm^GO:0007275~multicellular organism development^GO:0030154~cell differentiation^GO:0030425~dendrite^GO:0032501~multicellular organismal process^GO:0032502~developmental process^GO:0036477~somatodendritic compartment^GO:0043005~neuron projection^GO:0043025~neuronal cell body^GO:0044297~cell body^GO:0044424~intracellular part^GO:0044699~single-orga…
ENSG00000187955	2216.17	191	1409.92	1.46864	0.390855	-4.31863	1.57e-05	0.00463137	COL14A1	protein_coding	chr8	120059780	120372036	+	7373	COL14A1	collagen type XIV alpha 1 chain	8q24.12	-	GO:0005515~protein binding^GO:0005622~intracellular^GO:0043231~intracellular membrane-bounded organelle
ENSG00000135744	239.833	20.2	140.923	1.49896	0.391753	-4.31385	1.6e-05	0.00466866	AGT	protein_coding	chr1	230702523	230714297	-	183	AGT	angiotensinogen	1q42.2	hsa04924:Renin secretion	GO:0001816~cytokine production^GO:0001819~positive regulation of cytokine production^GO:0003012~muscle system process^GO:0003015~heart process^GO:0003071~renal system process involved in regulation of systemic arterial blood pressure^GO:0005515~protein binding^GO:0005576~extracellular region^GO:0005737~cytoplasm^GO:0006464~cellular protein modification process^GO:0006883~cellular sodium ion homeo…
ENSG00000087303	3776.83	302.4	2307.25	1.44318	0.389994	-4.29911	1.71e-05	0.00492371	NID2	protein_coding	chr14	52004803	52069228	-	22795	NID2	nidogen 2	14q22.1	-	GO:0005515~protein binding^GO:0007160~cell-matrix adhesion^GO:0016043~cellular component organization^GO:0043226~organelle^GO:0043227~membrane-bounded organelle^GO:0044763~single-organism cellular process^GO:0071840~cellular component organization or biogenesis
ENSG00000139734	213.333	524.2	348.133	-1.11961	0.260797	4.29018	1.79e-05	0.00505517	DIAPH3	protein_coding	chr13	59665583	60163987	-	81624	DIAPH3	diaphanous related formin 3	13q21.2	-	GO:0005515~protein binding^GO:0005623~cell^GO:0005829~cytosol^GO:0016043~cellular component organization^GO:0043226~organelle^GO:0043227~membrane-bounded organelle^GO:0043229~intracellular organelle^GO:0043231~intracellular membrane-bounded organelle^GO:0044424~intracellular part^GO:0044444~cytoplasmic part^GO:0044464~cell part^GO:0044699~single-organism process^GO:0044763~single-organism cellula…
ENSG00000152332	1342.33	3226.8	2163.34	-1.08961	0.254024	4.28742	1.81e-05	0.00505517	UHMK1	protein_coding	chr1	162497251	162529629	+	127933	UHMK1	U2AF homology motif kinase 1	1q23.3	-	GO:0005515~protein binding^GO:0005737~cytoplasm^GO:0006464~cellular protein modification process^GO:0007275~multicellular organism development^GO:0008152~metabolic process^GO:0008380~RNA splicing^GO:0016071~mRNA metabolic process^GO:0019538~protein metabolic process^GO:0030154~cell differentiation^GO:0030424~axon^GO:0030425~dendrite^GO:0032501~multicellular organismal process^GO:0032502~developme…
ENSG00000154864	5551.67	1263	3731.8	1.53494	0.363611	-4.27813	1.88e-05	0.00520323	PIEZO2	protein_coding	chr18	10666483	11148762	-	63895	PIEZO2	piezo type mechanosensitive ion channel component 2	18p11.22-p11.21	-	GO:0006810~transport^GO:0009581~detection of external stimulus^GO:0009605~response to external stimulus^GO:0050982~detection of mechanical stimulus^GO:0051179~localization^GO:0051234~establishment of localization
ENSG00000141448	234	4.4	132.754	0.860488	0.343064	-4.27386	1.92e-05	0.00523674	GATA6	protein_coding	chr18	22169443	22202528	+	2627	GATA6	GATA binding protein 6	18q11.2	-	GO:0000122~negative regulation of transcription from RNA polymerase II promoter^GO:0001046~core promoter sequence-specific DNA binding^GO:0001047~core promoter binding^GO:0001704~formation of primary germ layer^GO:0003012~muscle system process^GO:0005515~protein binding^GO:0005622~intracellular^GO:0005654~nucleoplasm^GO:0006366~transcription from RNA polymerase II promoter^GO:0006793~phosphorus m…
ENSG00000179698	158.5	62.4	117.208	1.22977	0.287953	-4.27058	1.95e-05	0.00524792	WDR97	protein_coding	chr8	144107726	144118315	+	340390	WDR97	WD repeat domain 97	8q24.3	-	GO:0005622~intracellular^GO:0005634~nucleus^GO:0006139~nucleobase-containing compound metabolic process^GO:0006725~cellular aromatic compound metabolic process^GO:0043170~macromolecule metabolic process^GO:0043231~intracellular membrane-bounded organelle^GO:0044260~cellular macromolecule metabolic process^GO:0046483~heterocycle metabolic process^GO:0090304~nucleic acid metabolic process
ENSG00000100336	131.333	14.6	85.3291	1.54669	0.392814	-4.25996	2.04e-05	0.00530477	APOL4	protein_coding	chr22	36189124	36204840	-	80832	APOL4	apolipoprotein L4	22q12.3	-	GO:0005622~intracellular^GO:0005623~cell^GO:0006810~transport^GO:0006869~lipid transport^GO:0008152~metabolic process^GO:0010876~lipid localization^GO:0042157~lipoprotein metabolic process^GO:0043226~organelle^GO:0043229~intracellular organelle^GO:0044238~primary metabolic process^GO:0044424~intracellular part^GO:0044464~cell part^GO:0044699~single-organism process^GO:0044710~single-organism meta…
ENSG00000116132	3473.67	280	2207.51	1.41489	0.389076	-4.26228	2.02e-05	0.00530477	PRRX1	protein_coding	chr1	170662728	170739419	+	5396	PRRX1	paired related homeobox 1	1q24.2	-	GO:0003712~transcription cofactor activity^GO:0005515~protein binding^GO:0007275~multicellular organism development^GO:0008152~metabolic process^GO:0008283~cell proliferation^GO:0008284~positive regulation of cell proliferation^GO:0009888~tissue development^GO:0009890~negative regulation of biosynthetic process^GO:0010558~negative regulation of macromolecule biosynthetic process^GO:0010629~negati…
ENSG00000229207	6.33333	28.4	15.9642	-1.52824	0.353844	4.26442	2e-05	0.00530477	SERPINH1P1	processed_pseudogene	chr9	34318407	34319655	+	-	-	-	-	-	-
ENSG00000170624	135.333	11.2	86.553	1.44623	0.390277	-4.24309	2.2e-05	0.00565178	SGCD	protein_coding	chr5	155870344	156767788	+	6444	SGCD	sarcoglycan delta	5q33.2-q33.3	hsa05416:Viral myocarditis	GO:0005622~intracellular^GO:0005623~cell^GO:0032991~macromolecular complex^GO:0043226~organelle^GO:0043229~intracellular organelle^GO:0043234~protein complex^GO:0044424~intracellular part^GO:0044459~plasma membrane part^GO:0044464~cell part^GO:0048869~cellular developmental process^GO:0098796~membrane protein complex^GO:0098797~plasma membrane protein complex
ENSG00000196569	1878.17	299.6	1220.64	1.57593	0.387842	-4.2369	2.27e-05	0.00574151	LAMA2	protein_coding	chr6	128883141	129516569	+	3908	LAMA2	laminin subunit alpha 2	6q22.33	hsa05145:Toxoplasmosis	GO:0005488~binding^GO:0005515~protein binding^GO:0005623~cell^GO:0031012~extracellular matrix^GO:0031982~vesicle^GO:0031988~membrane-bounded vesicle^GO:0043197~dendritic spine^GO:0043226~organelle^GO:0043227~membrane-bounded organelle^GO:0043230~extracellular organelle^GO:0044309~neuron spine^GO:0044421~extracellular region part^GO:0044464~cell part^GO:0048518~positive regulation of biological pr…
ENSG00000162086	337.167	188.8	267.029	0.842362	0.198918	-4.23382	2.3e-05	0.00575296	ZNF75A	protein_coding	chr16	3305406	3318852	+	7627	ZNF75A	zinc finger protein 75a	16p13.3	-	GO:0005622~intracellular^GO:0008152~metabolic process^GO:0043226~organelle^GO:0043227~membrane-bounded organelle^GO:0043229~intracellular organelle^GO:0043231~intracellular membrane-bounded organelle^GO:0044237~cellular metabolic process^GO:0044238~primary metabolic process^GO:0044260~cellular macromolecule metabolic process^GO:0044424~intracellular part^GO:0071704~organic substance metabolic pro…
ENSG00000162775	421.333	1105	719.41	-1.18846	0.281394	4.21998	2.44e-05	0.00603303	RBM15	protein_coding	chr1	110338506	110346681	+	64783	RBM15	RNA binding motif protein 15	1p13.3	-	GO:0002682~regulation of immune system process^GO:0002683~negative regulation of immune system process^GO:0003281~ventricular septum development^GO:0005515~protein binding^GO:0007275~multicellular organism development^GO:0008152~metabolic process^GO:0008380~RNA splicing^GO:0009888~tissue development^GO:0009890~negative regulation of biosynthetic process^GO:0010558~negative regulation of macromole…
ENSG00000224389	80.3333	7.8	48.804	1.51614	0.392583	-4.21794	2.47e-05	0.00603303	C4B	protein_coding	chr6	32014762	32035418	+	721	C4B	complement C4B (Chido blood group)	6p21.33	hsa05150:Staphylococcus aureus infection^hsa05322:Systemic lupus erythematosus	GO:0002376~immune system process^GO:0002443~leukocyte mediated immunity^GO:0002449~lymphocyte mediated immunity^GO:0002682~regulation of immune system process^GO:0002684~positive regulation of immune system process^GO:0002697~regulation of immune effector process^GO:0005488~binding^GO:0005515~protein binding^GO:0005623~cell^GO:0006950~response to stress^GO:0006952~defense response^GO:0006955~immu…
ENSG00000172795	1395.33	2903.4	2046.5	-0.939804	0.22315	4.21052	2.55e-05	0.00610093	DCP2	protein_coding	chr5	112976702	113020970	+	167227	DCP2	decapping mRNA 2	5q22.2	-	GO:0003824~catalytic activity^GO:0005737~cytoplasm^GO:0009056~catabolic process^GO:0009057~macromolecule catabolic process^GO:0043167~ion binding^GO:0043169~cation binding^GO:0044248~cellular catabolic process^GO:0044265~cellular macromolecule catabolic process^GO:0044444~cytoplasmic part^GO:0046872~metal ion binding^GO:0065008~regulation of biological quality^GO:1901575~organic substance catabol…
ENSG00000221866	854.5	166.8	569.658	1.56016	0.380055	-4.21034	2.55e-05	0.00610093	PLXNA4	protein_coding	chr7	132123332	132648688	-	91584	PLXNA4	plexin A4	7q32.3	-	GO:0005623~cell^GO:0021602~cranial nerve morphogenesis^GO:0032101~regulation of response to external stimulus^GO:0032991~macromolecular complex^GO:0043234~protein complex^GO:0044459~plasma membrane part^GO:0044464~cell part^GO:0048638~regulation of developmental growth^GO:0048869~cellular developmental process
ENSG00000081320	301.667	780.8	511.287	-1.15448	0.274936	4.19593	2.72e-05	0.0063749	STK17B	protein_coding	chr2	196133566	196176503	-	9262	STK17B	serine/threonine kinase 17b	2q32.3	-	GO:0000166~nucleotide binding^GO:0001882~nucleoside binding^GO:0001883~purine nucleoside binding^GO:0003824~catalytic activity^GO:0004672~protein kinase activity^GO:0005524~ATP binding^GO:0005623~cell^GO:0005737~cytoplasm^GO:0005856~cytoskeleton^GO:0006464~cellular protein modification process^GO:0006793~phosphorus metabolic process^GO:0006796~phosphate-containing compound metabolic process^GO:00…
ENSG00000254635	447	212.2	336.696	1.01672	0.242358	-4.19543	2.72e-05	0.0063749	WAC-AS1	antisense	chr10	28522652	28532743	-	-	-	-	-	-	-
ENSG00000260615	10.1667	41.4	24.0296	-1.4752	0.349483	4.18903	2.8e-05	0.00647641	RPL23AP97	processed_pseudogene	chr13	114346167	114346637	+	-	-	-	-	-	-
ENSG00000279838	21	6.8	14.5078	1.3314	0.312892	-4.18697	2.83e-05	0.00647641	RP4-635A23.6	TEC	chr1	185292384	185294372	-	-	-	-	-	-	-
ENSG00000273619	29.3333	11	21.2149	1.23793	0.293331	-4.18353	2.87e-05	0.00650597	RP5-908M14.9	antisense	chr20	62386303	62386970	-	-	-	-	-	-	-
ENSG00000231050	23.3333	5.8	15.5968	1.49334	0.352228	-4.17966	2.92e-05	0.00654883	RP1-140A9.1	antisense	chr1	1891471	1892658	+	-	-	-	-	-	-
ENSG00000078725	439.5	133.2	305.183	1.39368	0.335937	-4.16746	3.08e-05	0.0068028	BRINP1	protein_coding	chr9	119153458	119369467	-	1620	BRINP1	BMP/retinoic acid inducible neural specific 1	9q33.1	-	GO:0001101~response to acid chemical^GO:0003008~system process^GO:0032501~multicellular organismal process^GO:0042221~response to chemical^GO:0042995~cell projection^GO:0044699~single-organism process^GO:0044763~single-organism cellular process^GO:0050877~neurological system process^GO:0050896~response to stimulus^GO:0051716~cellular response to stimulus^GO:0071229~cellular response to acid chemi…
ENSG00000164463	427	1173.8	756.013	-1.19996	0.287763	4.16629	3.1e-05	0.0068028	CREBRF	protein_coding	chr5	173056352	173139284	+	153222	CREBRF	CREB3 regulatory factor	5q35.1	-	GO:0001071~nucleic acid binding transcription factor activity^GO:0001961~positive regulation of cytokine-mediated signaling pathway^GO:0003676~nucleic acid binding^GO:0003677~DNA binding^GO:0003700~transcription factor activity, sequence-specific DNA binding^GO:0005488~binding^GO:0005515~protein binding^GO:0005622~intracellular^GO:0005623~cell^GO:0005634~nucleus^GO:0005654~nucleoplasm^GO:0006139~…
ENSG00000185985	14.6667	306.4	145.564	-1.36306	0.377109	4.16348	3.13e-05	0.00681776	SLITRK2	protein_coding	chrX	145817832	145825842	+	84631	SLITRK2	SLIT and NTRK like family member 2	Xq27.3	-	GO:0050794~regulation of cellular process^GO:0051094~positive regulation of developmental process^GO:0051240~positive regulation of multicellular organismal process^GO:2000026~regulation of multicellular organismal development
ENSG00000188162	1080.5	96.2	661.972	1.42072	0.390627	-4.1504	3.32e-05	0.00714699	OTOG	protein_coding	chr11	17547373	17647150	+	340990	OTOG	otogelin	11p15.1	-	GO:0003008~system process^GO:0005886~plasma membrane^GO:0005975~carbohydrate metabolic process^GO:0005996~monosaccharide metabolic process^GO:0007600~sensory perception^GO:0007605~sensory perception of sound^GO:0016020~membrane^GO:0032501~multicellular organismal process^GO:0044425~membrane part^GO:0044699~single-organism process^GO:0044723~single-organism carbohydrate metabolic process^GO:005087…
ENSG00000134853	1997	206.4	1241.95	1.4583	0.392186	-4.14082	3.46e-05	0.00737843	PDGFRA	protein_coding	chr4	54229097	54298247	+	5156	PDGFRA	platelet derived growth factor receptor alpha	4q12	hsa04060:Cytokine-cytokine receptor interaction^hsa04151:PI3K-Akt signaling pathway	GO:0001525~angiogenesis^GO:0001655~urogenital system development^GO:0001656~metanephros development^GO:0001822~kidney development^GO:0001932~regulation of protein phosphorylation^GO:0001934~positive regulation of protein phosphorylation^GO:0003824~catalytic activity^GO:0004713~protein tyrosine kinase activity^GO:0005085~guanyl-nucleotide exchange factor activity^GO:0005088~Ras guanyl-nucleotide e…
ENSG00000143507	71.1667	159.8	108.652	-0.982162	0.237925	4.12524	3.7e-05	0.00781877	DUSP10	protein_coding	chr1	221701424	221742176	-	11221	DUSP10	dual specificity phosphatase 10	1q41	-	GO:0002237~response to molecule of bacterial origin^GO:0002252~immune effector process^GO:0002682~regulation of immune system process^GO:0002683~negative regulation of immune system process^GO:0002697~regulation of immune effector process^GO:0002698~negative regulation of immune effector process^GO:0005737~cytoplasm^GO:0006464~cellular protein modification process^GO:0006954~inflammatory response…
ENSG00000266621	6.16667	31	17.1383	-1.52671	0.368142	4.1065	4.02e-05	0.00839818	AC104841.1	miRNA	chr2	241245202	241245299	-	-	-	-	-	-	-
ENSG00000152785	47.1667	2.4	28.1203	1.26765	0.379917	-4.099	4.15e-05	0.00850963	BMP3	protein_coding	chr4	81030965	81057531	+	651	BMP3	bone morphogenetic protein 3	4q21.21	-	GO:0001503~ossification^GO:0001649~osteoblast differentiation^GO:0001932~regulation of protein phosphorylation^GO:0001934~positive regulation of protein phosphorylation^GO:0005102~receptor binding^GO:0005125~cytokine activity^GO:0005126~cytokine receptor binding^GO:0005615~extracellular space^GO:0006464~cellular protein modification process^GO:0006468~protein phosphorylation^GO:0006793~phosphorus…
ENSG00000183160	235.833	20.4	151.086	1.37157	0.388543	-4.10037	4.12e-05	0.00850963	TMEM119	protein_coding	chr12	108589846	108598320	-	338773	TMEM119	transmembrane protein 119	12q23.3	-	GO:0001501~skeletal system development^GO:0005623~cell^GO:0008283~cell proliferation^GO:0009888~tissue development^GO:0030154~cell differentiation^GO:0030282~bone mineralization^GO:0030500~regulation of bone mineralization^GO:0032502~developmental process^GO:0042127~regulation of cell proliferation^GO:0043226~organelle^GO:0043227~membrane-bounded organelle^GO:0043229~intracellular organelle^GO:00…
ENSG00000175426	1085.33	187	683.715	1.52598	0.385188	-4.09273	4.26e-05	0.00857972	PCSK1	protein_coding	chr5	96390415	96434143	-	5122	PCSK1	proprotein convertase subtilisin/kexin type 1	5q15	-	GO:0003824~catalytic activity^GO:0005615~extracellular space^GO:0005737~cytoplasm^GO:0006508~proteolysis^GO:0007267~cell-cell signaling^GO:0008233~peptidase activity^GO:0010817~regulation of hormone levels^GO:0012505~endomembrane system^GO:0016486~peptide hormone processing^GO:0019538~protein metabolic process^GO:0030141~secretory granule^GO:0031983~vesicle lumen^GO:0034774~secretory granule lume…
ENSG00000275611	4.83333	44	21.682	-1.59575	0.392191	4.09427	4.24e-05	0.00857972	RP11-291I6.2	sense_intronic	chr13	110429026	110429342	+	-	-	-	-	-	-
ENSG00000259972	69	30.4	52.0625	1.11052	0.27108	-4.08779	4.36e-05	0.00868344	AC009120.6	processed_transcript	chr16	74305127	74335346	-	-	-	-	-	-	-
ENSG00000277806	21	5.6	14.0535	1.44032	0.347843	-4.07211	4.66e-05	0.0091205	RP11-15A1.8	sense_intronic	chr19	43976815	43977448	+	-	-	-	-	-	-
ENSG00000112936	1763.67	124.2	1042.61	1.28874	0.384222	-4.06336	4.84e-05	0.00936212	C7	protein_coding	chr5	40909252	40982939	+	730	C7	complement C7	5p13.1	hsa04610:Complement and coagulation cascades	GO:0005887~integral component of plasma membrane^GO:0006508~proteolysis^GO:0006954~inflammatory response^GO:0009605~response to external stimulus^GO:0016021~integral component of membrane^GO:0019538~protein metabolic process^GO:0019835~cytolysis^GO:0031224~intrinsic component of membrane^GO:0031226~intrinsic component of plasma membrane^GO:0031347~regulation of defense response^GO:0032101~regulat…
ENSG00000126012	3528.83	6286.8	4712.95	-0.721845	0.17782	4.05914	4.93e-05	0.00936212	KDM5C	protein_coding	chrX	53191321	53225422	-	8242	KDM5C	lysine demethylase 5C	Xp11.22	-	GO:0005622~intracellular^GO:0005634~nucleus^GO:0006139~nucleobase-containing compound metabolic process^GO:0006351~transcription, DNA-templated^GO:0006355~regulation of transcription, DNA-templated^GO:0006464~cellular protein modification process^GO:0006725~cellular aromatic compound metabolic process^GO:0009059~macromolecule biosynthetic process^GO:0009889~regulation of biosynthetic process^GO:0…
ENSG00000166012	1010.5	2008.8	1445.09	-0.870172	0.21441	4.05768	4.96e-05	0.00936212	TAF1D	protein_coding	chr11	93729948	93784391	-	79101	TAF1D	TATA-box binding protein associated factor, RNA polymerase I subunit D	11q21	-	GO:0005667~transcription factor complex
ENSG00000254305	29.5	6.4	19.58	1.51023	0.371047	-4.05871	4.93e-05	0.00936212	MRPL9P1	transcribed_processed_pseudogene	chr8	76603240	76603852	-	-	-	-	-	-	-
ENSG00000256806	86.6667	44.6	66.4003	0.924235	0.227551	-4.05521	5.01e-05	0.00937933	C17orf100	lincRNA	chr17	6651718	6693202	+	388327	C17orf100	chromosome 17 open reading frame 100	17p13.1	-	-
ENSG00000111077	788	138.6	517.709	1.51163	0.386893	-4.04909	5.14e-05	0.00954495	TNS2	protein_coding	chr12	53046969	53064372	+	23371	TNS2	tensin 2	12q13.13	-	GO:0004721~phosphoprotein phosphatase activity^GO:0005515~protein binding^GO:0005623~cell^GO:0006470~protein dephosphorylation^GO:0007154~cell communication^GO:0007165~signal transduction^GO:0008283~cell proliferation^GO:0016311~dephosphorylation^GO:0016791~phosphatase activity^GO:0023052~signaling^GO:0032502~developmental process^GO:0035264~multicellular organism growth^GO:0042127~regulation of …
ENSG00000139329	1903.67	349	1263.67	1.5094	0.385434	-4.04646	5.2e-05	0.00957022	LUM	protein_coding	chr12	91102629	91111831	-	4060	LUM	lumican	12q21.33	hsa05205:Proteoglycans in cancer	GO:0001501~skeletal system development^GO:0005515~protein binding^GO:0005623~cell^GO:0006357~regulation of transcription from RNA polymerase II promoter^GO:0006366~transcription from RNA polymerase II promoter^GO:0009653~anatomical structure morphogenesis^GO:0009888~tissue development^GO:0009891~positive regulation of biosynthetic process^GO:0010557~positive regulation of macromolecule biosynthet…
ENSG00000138792	135	17.2	85.1875	1.48675	0.392594	-4.03586	5.44e-05	0.00992817	ENPEP	protein_coding	chr4	110365733	110565285	+	2028	ENPEP	glutamyl aminopeptidase	4q25	hsa04614:Renin-angiotensin system	GO:0001525~angiogenesis^GO:0001655~urogenital system development^GO:0001822~kidney development^GO:0001990~regulation of systemic arterial blood pressure by hormone^GO:0001991~regulation of systemic arterial blood pressure by circulatory renin-angiotensin^GO:0003044~regulation of systemic arterial blood pressure mediated by a chemical signal^GO:0003081~regulation of systemic arterial blood pressur…
ENSG00000164920	18.8333	0.4	11.4426	1.16716	0.368704	-4.02171	5.78e-05	0.010455	OSR2	protein_coding	chr8	98944403	98952104	+	116039	OSR2	odd-skipped related transciption factor 2	8q22.2	-	GO:0005515~protein binding^GO:0005622~intracellular^GO:0005634~nucleus^GO:0006139~nucleobase-containing compound metabolic process^GO:0006351~transcription, DNA-templated^GO:0006355~regulation of transcription, DNA-templated^GO:0006357~regulation of transcription from RNA polymerase II promoter^GO:0006725~cellular aromatic compound metabolic process^GO:0008283~cell proliferation^GO:0009059~macrom…
ENSG00000145819	468.167	253.8	369.011	0.871595	0.216868	-4.01891	5.85e-05	0.010492	ARHGAP26	protein_coding	chr5	142770384	143229011	+	23092	ARHGAP26	Rho GTPase activating protein 26	5q31.3	-	GO:0005737~cytoplasm^GO:0007275~multicellular organism development^GO:0007399~nervous system development^GO:0009966~regulation of signal transduction^GO:0010646~regulation of cell communication^GO:0023051~regulation of signaling^GO:0032502~developmental process^GO:0043087~regulation of GTPase activity^GO:0044444~cytoplasmic part^GO:0044699~single-organism process^GO:0044707~single-multicellular o…
ENSG00000027644	141.833	10.4	87.9945	1.28852	0.384318	-4.01576	5.93e-05	0.0105456	INSRR	protein_coding	chr1	156840063	156859018	-	3645	INSRR	insulin receptor related receptor	1q23.1	-	GO:0004714~transmembrane receptor protein tyrosine kinase activity^GO:0005515~protein binding^GO:0005886~plasma membrane^GO:0006464~cellular protein modification process^GO:0007275~multicellular organism development^GO:0008152~metabolic process^GO:0019199~transmembrane receptor protein kinase activity^GO:0019538~protein metabolic process^GO:0032501~multicellular organismal process^GO:0032502~deve…
ENSG00000103044	71	27.8	51.4289	1.18518	0.294938	-4.01095	6.05e-05	0.0106741	HAS3	protein_coding	chr16	69105564	69118719	+	3038	HAS3	hyaluronan synthase 3	16q22.1	-	GO:0005576~extracellular region^GO:0005622~intracellular^GO:0005737~cytoplasm^GO:0009891~positive regulation of biosynthetic process^GO:0009893~positive regulation of metabolic process^GO:0010604~positive regulation of macromolecule metabolic process^GO:0016043~cellular component organization^GO:0022607~cellular component assembly^GO:0031325~positive regulation of cellular metabolic process^GO:00…
ENSG00000150756	162.667	81.4	124.839	0.959017	0.240138	-3.99142	6.57e-05	0.0114057	FAM173B	protein_coding	chr5	10226330	10249897	-	134145	FAM173B	family with sequence similarity 173 member B	5p15.2	-	GO:0016021~integral component of membrane^GO:0031224~intrinsic component of membrane^GO:0044425~membrane part
ENSG00000234432	49.1667	11.2	33.4843	1.47925	0.373103	-3.99268	6.53e-05	0.0114057	RP11-1275H24.1	lincRNA	chr7	5426277	5428927	-	-	-	-	-	-	-
ENSG00000280303	21.8333	4.2	14.2829	1.51902	0.379645	-3.97703	6.98e-05	0.0120214	ERICD	lincRNA	chr8	140636281	140638283	+	-	-	-	-	-	-
ENSG00000260804	346.667	97.2	232.365	1.38418	0.350762	-3.97263	7.11e-05	0.0121486	PKI55	lincRNA	chr2	216217045	216220192	+	-	-	-	-	-	-
ENSG00000115461	34559.7	4225.4	21503	1.42089	0.392662	-3.95212	7.75e-05	0.0126809	IGFBP5	protein_coding	chr2	216672105	216695525	-	3488	IGFBP5	insulin like growth factor binding protein 5	2q35	-	GO:0005515~protein binding^GO:0005623~cell^GO:0005975~carbohydrate metabolic process^GO:0006109~regulation of carbohydrate metabolic process^GO:0006928~movement of cell or subcellular component^GO:0007166~cell surface receptor signaling pathway^GO:0007169~transmembrane receptor protein tyrosine kinase signaling pathway^GO:0007275~multicellular organism development^GO:0009653~anatomical structure …
ENSG00000120332	440.5	43.8	259.569	1.38306	0.391243	-3.9536	7.7e-05	0.0126809	TNN	protein_coding	chr1	175067858	175148066	+	63923	TNN	tenascin N	1q25.1	-	GO:0005515~protein binding^GO:0005576~extracellular region^GO:0006928~movement of cell or subcellular component^GO:0007275~multicellular organism development^GO:0016477~cell migration^GO:0030154~cell differentiation^GO:0032501~multicellular organismal process^GO:0032502~developmental process^GO:0040011~locomotion^GO:0044421~extracellular region part^GO:0044699~single-organism process^GO:0044707~s…
ENSG00000152242	558.333	951.4	722.641	-0.692987	0.175009	3.9594	7.51e-05	0.0126809	C18orf25	protein_coding	chr18	46173553	46266991	+	147339	C18orf25	chromosome 18 open reading frame 25	18q21.1	-	GO:0000209~protein polyubiquitination^GO:0006511~ubiquitin-dependent protein catabolic process^GO:0009057~macromolecule catabolic process^GO:0010498~proteasomal protein catabolic process^GO:0016567~protein ubiquitination^GO:0019941~modification-dependent protein catabolic process^GO:0030163~protein catabolic process^GO:0032446~protein modification by small protein conjugation^GO:0042787~protein u…
ENSG00000169181	56.6667	9.6	37.2704	1.49456	0.388554	-3.95756	7.57e-05	0.0126809	GSG1L	protein_coding	chr16	27787535	28063509	-	146395	GSG1L	GSG1 like	16p12.1	-	GO:0005515~protein binding
ENSG00000244227	13.3333	1.8	8.20057	1.5806	0.388671	-3.95129	7.77e-05	0.0126809	LINC01330	lincRNA	chr3	167895948	167924011	+	-	-	-	-	-	-
ENSG00000279400	135	12.2	85.3262	1.33162	0.38811	-3.95225	7.74e-05	0.0126809	CTD-2353F22.2	TEC	chr5	36667717	36669958	+	-	-	-	-	-	-
ENSG00000134533	134.5	29.8	89.4992	1.46024	0.375563	-3.94834	7.87e-05	0.0127417	RERG	protein_coding	chr12	15107783	15348675	-	85004	RERG	RAS like estrogen regulated growth inhibitor	12p12.3	-	GO:0005515~protein binding^GO:0005623~cell^GO:0005829~cytosol^GO:0007154~cell communication^GO:0007165~signal transduction^GO:0008283~cell proliferation^GO:0009719~response to endogenous stimulus^GO:0016043~cellular component organization^GO:0023052~signaling^GO:0035257~nuclear hormone receptor binding^GO:0042127~regulation of cell proliferation^GO:0043226~organelle^GO:0043227~membrane-bounded or…
ENSG00000100413	616.333	251.2	460.177	1.1752	0.298818	-3.93867	8.19e-05	0.0131669	POLR3H	protein_coding	chr22	41525804	41544606	-	171568	POLR3H	RNA polymerase III subunit H	22q13.2	hsa01100:Metabolic pathways	GO:0003824~catalytic activity^GO:0005622~intracellular^GO:0005623~cell^GO:0005856~cytoskeleton^GO:0006139~nucleobase-containing compound metabolic process^GO:0006725~cellular aromatic compound metabolic process^GO:0006950~response to stress^GO:0008152~metabolic process^GO:0009615~response to virus^GO:0009987~cellular process^GO:0016032~viral process^GO:0032481~positive regulation of type I interf…
ENSG00000144649	64.3333	12.4	43.282	1.4813	0.385077	-3.93196	8.43e-05	0.0134264	FAM198A	protein_coding	chr3	42979267	43060211	+	729085	FAM198A	family with sequence similarity 198 member A	3p22.1	-	-
ENSG00000279329	35	13.6	24.83	1.17908	0.297981	-3.93043	8.48e-05	0.0134264	CTD-2553L13.9	TEC	chr19	34675717	34677581	-	-	-	-	-	-	-
ENSG00000165124	782.333	63.8	510.106	1.24102	0.382805	-3.92594	8.64e-05	0.0135792	SVEP1	protein_coding	chr9	110365251	110579880	-	79987	SVEP1	sushi, von Willebrand factor type A, EGF and pentraxin domain containing 1	9q31.3	-	GO:0016020~membrane
ENSG00000132164	91.3333	11	56.9175	1.42362	0.392668	-3.91696	8.97e-05	0.0139926	SLC6A11	protein_coding	chr3	10816200	10940733	+	6538	SLC6A11	solute carrier family 6 member 11	3p25.3	-	GO:0005623~cell^GO:0005737~cytoplasm^GO:0006810~transport^GO:0007275~multicellular organism development^GO:0007399~nervous system development^GO:0007417~central nervous system development^GO:0007420~brain development^GO:0015077~monovalent inorganic cation transmembrane transporter activity^GO:0015081~sodium ion transmembrane transporter activity^GO:0032501~multicellular organismal process^GO:0032…
ENSG00000188647	1728.17	3907.2	2670.38	-1.00053	0.256033	3.90609	9.38e-05	0.0144358	PTAR1	protein_coding	chr9	69709522	69759959	-	375743	PTAR1	protein prenyltransferase alpha subunit repeat containing 1	9q21.12	-	-
ENSG00000243566	15.3333	4	10.4669	1.4212	0.355594	-3.90596	9.39e-05	0.0144358	UPK3B	protein_coding	chr7	76510428	76516521	+	105375355	UPK3B	uroplakin 3B	7q11.23	-	GO:0005623~cell^GO:0009892~negative regulation of metabolic process^GO:0010467~gene expression^GO:0010468~regulation of gene expression^GO:0010605~negative regulation of macromolecule metabolic process^GO:0010629~negative regulation of gene expression^GO:0019222~regulation of metabolic process^GO:0031982~vesicle^GO:0031988~membrane-bounded vesicle^GO:0043226~organelle^GO:0043227~membrane-bounded …
ENSG00000011426	659.167	1683.2	1104.83	-1.14165	0.292691	3.89699	9.74e-05	0.0148744	ANLN	protein_coding	chr7	36389806	36453791	+	54443	ANLN	anillin actin binding protein	7p14.2	-	GO:0002376~immune system process^GO:0002520~immune system development^GO:0005488~binding^GO:0005515~protein binding^GO:0005622~intracellular^GO:0005623~cell^GO:0005634~nucleus^GO:0005654~nucleoplasm^GO:0005911~cell-cell junction^GO:0005912~adherens junction^GO:0005913~cell-cell adherens junction^GO:0005938~cell cortex^GO:0006461~protein complex assembly^GO:0022607~cellular component assembly^GO:0…
ENSG00000122121	27.6667	1.8	16.8548	1.30318	0.384491	-3.88484	0.000102399	0.0151032	XPNPEP2	protein_coding	chrX	129738974	129769538	+	7512	XPNPEP2	X-prolyl aminopeptidase 2	Xq26.1	-	GO:0043170~macromolecule metabolic process
ENSG00000124486	5021.83	9480.6	6912.8	-0.791368	0.20367	3.88502	0.000102319	0.0151032	USP9X	protein_coding	chrX	41085635	41236579	+	8239	USP9X	ubiquitin specific peptidase 9, X-linked	Xp11.4	-	GO:0000003~reproduction^GO:0005515~protein binding^GO:0005622~intracellular^GO:0006139~nucleobase-containing compound metabolic process^GO:0006351~transcription, DNA-templated^GO:0006355~regulation of transcription, DNA-templated^GO:0006357~regulation of transcription from RNA polymerase II promoter^GO:0006464~cellular protein modification process^GO:0006511~ubiquitin-dependent protein catabolic …
ENSG00000179532	397.833	869.2	599.169	-0.972461	0.249806	3.89115	9.98e-05	0.0151032	DNHD1	protein_coding	chr11	6497260	6593758	+	144132	DNHD1	dynein heavy chain domain 1	11p15.4	-	GO:0044699~single-organism process^GO:0044763~single-organism cellular process
ENSG00000218416	82	25.4	56.6228	1.32509	0.341262	-3.88863	0.000100812	0.0151032	PP14571	processed_transcript	chr2	240449315	240456714	-	100130449	PP14571	uncharacterized LOC100130449	2q37.3	-	-
ENSG00000272211	4.66667	29	15.4692	-1.51216	0.386337	3.88625	0.000101803	0.0151032	RP11-347P5.1	antisense	chr2	196151263	196154881	+	-	-	-	-	-	-
ENSG00000165092	178	15.2	115.455	1.26181	0.384805	-3.87648	0.000105979	0.0155249	ALDH1A1	protein_coding	chr9	72900662	73080442	-	216	ALDH1A1	aldehyde dehydrogenase 1 family member A1	9q21.13	-	GO:0005975~carbohydrate metabolic process^GO:0005996~monosaccharide metabolic process^GO:0006000~fructose metabolic process^GO:0006001~fructose catabolic process^GO:0006081~cellular aldehyde metabolic process^GO:0006629~lipid metabolic process^GO:0016052~carbohydrate catabolic process^GO:0016620~oxidoreductase activity, acting on the aldehyde or oxo group of donors, NAD or NADP as acceptor^GO:001…
ENSG00000182325	226.167	132	183.013	0.803599	0.207375	-3.87391	0.000107105	0.0155838	FBXL6	protein_coding	chr8	144355431	144359376	-	26233	FBXL6	F-box and leucine rich repeat protein 6	8q24.3	-	GO:0006464~cellular protein modification process^GO:0016567~protein ubiquitination^GO:0019787~ubiquitin-like protein transferase activity^GO:0032446~protein modification by small protein conjugation^GO:0036211~protein modification process^GO:0043170~macromolecule metabolic process^GO:0043412~macromolecule modification^GO:0044260~cellular macromolecule metabolic process^GO:0070647~protein modifica…
ENSG00000278709	80.8333	16.8	53.6456	1.45165	0.382309	-3.86921	0.000109186	0.01578	NKILA	antisense	chr20	57710183	57712780	+	105416157	NKILA	NF-kappaB interacting lncRNA	20q13.31	-	-
ENSG00000279369	50.1667	16.4	35.057	1.29619	0.334481	-3.86738	0.000110011	0.0157932	RP11-51F16.1	TEC	chr17	63700847	63702670	+	-	-	-	-	-	-
ENSG00000275964	99.1667	34.6	69.9986	1.25681	0.325372	-3.86483	0.000111169	0.0158537	RP11-61K9.3	lincRNA	chr13	19863858	19865048	+	-	-	-	-	-	-
ENSG00000142303	1719.5	536	1213.61	1.33058	0.346747	-3.86216	0.000112388	0.0159221	ADAMTS10	protein_coding	chr19	8580242	8610735	-	81794	ADAMTS10	ADAM metallopeptidase with thrombospondin type 1 motif 10	19p13.2	-	GO:0005488~binding^GO:0008152~metabolic process^GO:0043167~ion binding^GO:0043169~cation binding^GO:0043170~macromolecule metabolic process^GO:0044238~primary metabolic process^GO:0046872~metal ion binding^GO:0050789~regulation of biological process^GO:0050794~regulation of cellular process^GO:0065007~biological regulation^GO:0071704~organic substance metabolic process
ENSG00000153046	676.333	1255.2	921.485	-0.787519	0.204211	3.85582	0.000115344	0.0162342	CDYL	protein_coding	chr6	4706159	4955551	+	9425	CDYL	chromodomain Y like	6p25.1	-	GO:0005488~binding^GO:0005515~protein binding^GO:0005622~intracellular^GO:0005623~cell^GO:0005634~nucleus^GO:0005654~nucleoplasm^GO:0006139~nucleobase-containing compound metabolic process^GO:0006325~chromatin organization^GO:0006351~transcription, DNA-templated^GO:0006355~regulation of transcription, DNA-templated^GO:0006725~cellular aromatic compound metabolic process^GO:0006807~nitrogen compou…
ENSG00000232043	11.6667	44.4	25.8181	-1.35719	0.350469	3.85067	0.000117793	0.0163648	RP4-530I15.9	antisense	chr20	50570975	50578041	-	-	-	-	-	-	-
ENSG00000280254	39.5	16	29.1444	1.15311	0.298091	-3.85101	0.000117631	0.0163648	RP11-81A22.4	TEC	chr17	4787057	4789162	+	-	-	-	-	-	-
ENSG00000184408	181.167	43.8	119.416	1.4117	0.371541	-3.8486	0.000118792	0.0163979	KCND2	protein_coding	chr7	120273668	120750331	+	3751	KCND2	potassium voltage-gated channel subfamily D member 2	7q31.31	-	GO:0005488~binding^GO:0005515~protein binding^GO:0005623~cell^GO:0006461~protein complex assembly^GO:0006950~response to stress^GO:0022607~cellular component assembly^GO:0030054~cell junction^GO:0032991~macromolecular complex^GO:0033554~cellular response to stress^GO:0042391~regulation of membrane potential^GO:0043197~dendritic spine^GO:0043234~protein complex^GO:0043933~macromolecular complex su…
ENSG00000151366	114.833	66.4	93.0086	0.801145	0.20849	-3.8399	0.000123085	0.0165522	NDUFC2	protein_coding	chr11	78068304	78080219	-	4718	NDUFC2	NADH:ubiquinone oxidoreductase subunit C2	11q14.1	-	GO:0016020~membrane^GO:0016021~integral component of membrane^GO:0031224~intrinsic component of membrane^GO:0044425~membrane part^GO:0044699~single-organism process^GO:0044763~single-organism cellular process
ENSG00000164692	115606	21184.8	77007.2	1.43527	0.388942	-3.83705	0.000124522	0.0165522	COL1A2	protein_coding	chr7	94394561	94431232	+	1278	COL1A2	collagen type I alpha 2 chain	7q21.3	-	GO:0001101~response to acid chemical^GO:0001568~blood vessel development^GO:0001775~cell activation^GO:0001944~vasculature development^GO:0002376~immune system process^GO:0002682~regulation of immune system process^GO:0005488~binding^GO:0005515~protein binding^GO:0005581~collagen trimer^GO:0005622~intracellular^GO:0005623~cell^GO:0005783~endoplasmic reticulum^GO:0006461~protein complex assembly^G…
ENSG00000165757	676.333	179.2	464.297	1.38422	0.364793	-3.83786	0.000124111	0.0165522	KIAA1462	protein_coding	chr10	30012800	30115494	-	-	-	-	-	-	-
ENSG00000182256	7.66667	91.8	44.0857	-1.39701	0.386573	3.83779	0.000124146	0.0165522	GABRG3	protein_coding	chr15	26971282	27541991	+	2567	GABRG3	gamma-aminobutyric acid type A receptor gamma3 subunit	15q12	hsa04727:GABAergic synapse	GO:0032991~macromolecular complex^GO:0043234~protein complex^GO:0044763~single-organism cellular process
ENSG00000185070	847.167	142.4	563.268	1.43275	0.391166	-3.8443	0.000120898	0.0165522	FLRT2	protein_coding	chr14	85530144	85654426	+	23768	FLRT2	fibronectin leucine rich transmembrane protein 2	14q31.3	-	GO:0005515~protein binding^GO:0005622~intracellular^GO:0005737~cytoplasm^GO:0006464~cellular protein modification process^GO:0008152~metabolic process^GO:0009719~response to endogenous stimulus^GO:0009968~negative regulation of signal transduction^GO:0012505~endomembrane system^GO:0016043~cellular component organization^GO:0019538~protein metabolic process^GO:0022008~neurogenesis^GO:0022607~cellu…
ENSG00000260027	25	1.2	14.3643	1.22499	0.378188	-3.84118	0.000122442	0.0165522	HOXB7	protein_coding	chr17	48607227	48633572	-	3217	HOXB7	homeobox B7	17q21.32	-	GO:0001501~skeletal system development^GO:0001657~ureteric bud development^GO:0002009~morphogenesis of an epithelium^GO:0003002~regionalization^GO:0005515~protein binding^GO:0005622~intracellular^GO:0005654~nucleoplasm^GO:0005737~cytoplasm^GO:0007389~pattern specification process^GO:0009790~embryo development^GO:0009792~embryo development ending in birth or egg hatching^GO:0009887~organ morphogen…
ENSG00000179454	860.333	1698.4	1216.27	-0.870852	0.227317	3.83004	0.000128122	0.0169263	KLHL28	protein_coding	chr14	44924319	45042322	-	54813	KLHL28	kelch like family member 28	14q21.2	-	GO:0003824~catalytic activity^GO:0005622~intracellular^GO:0006464~cellular protein modification process^GO:0006511~ubiquitin-dependent protein catabolic process^GO:0008152~metabolic process^GO:0009056~catabolic process^GO:0009057~macromolecule catabolic process^GO:0016567~protein ubiquitination^GO:0016740~transferase activity^GO:0019538~protein metabolic process^GO:0019941~modification-dependent …
ENSG00000019144	2712.67	1725	2247.22	0.685334	0.179045	-3.82789	0.000129248	0.0169709	PHLDB1	protein_coding	chr11	118606440	118658038	+	23187	PHLDB1	pleckstrin homology like domain family B member 1	11q23.3	-	GO:0032501~multicellular organismal process^GO:0044699~single-organism process^GO:0044763~single-organism cellular process^GO:0071944~cell periphery
ENSG00000023171	490.333	233	374.889	1.01437	0.265254	-3.8258	0.000130348	0.0170116	GRAMD1B	protein_coding	chr11	123454398	123627774	+	57476	GRAMD1B	GRAM domain containing 1B	11q24.1	-	GO:0016020~membrane^GO:0016021~integral component of membrane^GO:0031224~intrinsic component of membrane^GO:0044425~membrane part
ENSG00000154258	39	5	24.0473	1.42899	0.392792	-3.82285	0.000131919	0.0171129	ABCA9	protein_coding	chr17	68974488	69061064	-	10350	ABCA9	ATP binding cassette subfamily A member 9	17q24.2	-	GO:0001882~nucleoside binding^GO:0001883~purine nucleoside binding^GO:0005524~ATP binding^GO:0005622~intracellular^GO:0005737~cytoplasm^GO:0006810~transport^GO:0006869~lipid transport^GO:0010876~lipid localization^GO:0016462~pyrophosphatase activity^GO:0016817~hydrolase activity, acting on acid anhydrides^GO:0016818~hydrolase activity, acting on acid anhydrides, in phosphorus-containing anhydride…
ENSG00000080493	525.5	85.4	340.288	1.42131	0.391746	-3.81948	0.000133734	0.0172444	SLC4A4	protein_coding	chr4	71187286	71572087	+	8671	SLC4A4	solute carrier family 4 member 4	4q13.3	-	GO:0005215~transporter activity^GO:0005887~integral component of plasma membrane^GO:0006873~cellular ion homeostasis^GO:0008514~organic anion transmembrane transporter activity^GO:0015075~ion transmembrane transporter activity^GO:0015291~secondary active transmembrane transporter activity^GO:0015293~symporter activity^GO:0015294~solute:cation symporter activity^GO:0016021~integral component of me…
ENSG00000168542	108035	13101	69424.9	1.35417	0.391819	-3.81676	0.000135213	0.0173314	COL3A1	protein_coding	chr2	188974320	189012746	+	1281	COL3A1	collagen type III alpha 1 chain	2q32.2	hsa04512:ECM-receptor interaction	GO:0001501~skeletal system development^GO:0005515~protein binding^GO:0005623~cell^GO:0005737~cytoplasm^GO:0006464~cellular protein modification process^GO:0006928~movement of cell or subcellular component^GO:0007166~cell surface receptor signaling pathway^GO:0007275~multicellular organism development^GO:0007399~nervous system development^GO:0007417~central nervous system development^GO:0007420~br…
ENSG00000102452	146	36.6	95.4408	1.38263	0.366226	-3.81149	0.00013813	0.0176006	NALCN	protein_coding	chr13	101053776	101416492	-	259232	NALCN	sodium leak channel, non-selective	13q32.3-q33.1	-	GO:0005515~protein binding^GO:0005623~cell^GO:0022857~transmembrane transporter activity^GO:0022891~substrate-specific transmembrane transporter activity^GO:0022892~substrate-specific transporter activity^GO:0044464~cell part^GO:0044699~single-organism process^GO:0044763~single-organism cellular process^GO:0065007~biological regulation
ENSG00000154263	27	3.4	16.75	1.43449	0.392827	-3.80444	0.000142123	0.0178975	ABCA10	protein_coding	chr17	69147214	69244846	-	10349	ABCA10	ATP binding cassette subfamily A member 10	17q24.3	-	GO:0001882~nucleoside binding^GO:0001883~purine nucleoside binding^GO:0005524~ATP binding^GO:0005622~intracellular^GO:0006810~transport^GO:0006869~lipid transport^GO:0010876~lipid localization^GO:0016462~pyrophosphatase activity^GO:0016817~hydrolase activity, acting on acid anhydrides^GO:0016818~hydrolase activity, acting on acid anhydrides, in phosphorus-containing anhydrides^GO:0016887~ATPase a…
ENSG00000197321	1689	710.4	1253.82	1.10705	0.291286	-3.80567	0.000141419	0.0178975	SVIL	protein_coding	chr10	29457338	29736781	-	6840	SVIL	supervillin	10p11.23	-	GO:0002102~podosome^GO:0005886~plasma membrane^GO:0005912~adherens junction^GO:0005924~cell-substrate adherens junction^GO:0005925~focal adhesion^GO:0016020~membrane^GO:0030054~cell junction^GO:0030055~cell-substrate junction^GO:0032501~multicellular organismal process^GO:0042995~cell projection^GO:0044699~single-organism process^GO:0044763~single-organism cellular process^GO:0070161~anchoring ju…
ENSG00000117519	6219.83	11106.8	8266.05	-0.729109	0.191896	3.79915	0.000145192	0.0181777	CNN3	protein_coding	chr1	94896949	94927278	-	1266	CNN3	calponin 3	1p21.3	-	GO:0005515~protein binding^GO:0005737~cytoplasm^GO:0009888~tissue development^GO:0030154~cell differentiation^GO:0030425~dendrite^GO:0030855~epithelial cell differentiation^GO:0031032~actomyosin structure organization^GO:0032502~developmental process^GO:0036477~somatodendritic compartment^GO:0043005~neuron projection^GO:0043025~neuronal cell body^GO:0044297~cell body^GO:0044424~intracellular part…
ENSG00000108256	3236.67	6503	4647.26	-0.880444	0.232131	3.79191	0.000149495	0.0185777	NUFIP2	protein_coding	chr17	29255836	29294118	-	57532	NUFIP2	NUFIP2, FMR1 interacting protein 2	17q11.2	-	GO:0005515~protein binding^GO:0005622~intracellular^GO:0005737~cytoplasm^GO:0043226~organelle^GO:0043228~non-membrane-bounded organelle^GO:0043229~intracellular organelle^GO:0043232~intracellular non-membrane-bounded organelle^GO:0044424~intracellular part^GO:0044444~cytoplasmic part
ENSG00000273270	369.167	126.4	262.965	1.2703	0.336423	-3.79088	0.000150113	0.0185777	RP11-212P7.2	lincRNA	chr7	128524016	128531069	-	-	-	-	-	-	-
ENSG00000100147	85.8333	154.8	115.665	-0.74842	0.197524	3.78812	0.000151791	0.0186781	CCDC134	protein_coding	chr22	41800679	41826299	+	79879	CCDC134	coiled-coil domain containing 134	22q13.2	-	-
ENSG00000271811	29.1667	2	18.0283	1.24255	0.381995	-3.7856	0.000153341	0.0187616	RP1-79C4.4	lincRNA	chr1	170667381	170669425	+	-	-	-	-	-	-
ENSG00000230409	25.5	53.2	37.0414	-0.899105	0.23726	3.78348	0.000154651	0.018815	TCEA1P2	processed_pseudogene	chr3	37275693	37276598	+	-	-	-	-	-	-
ENSG00000237975	9.66667	0	5.93989	0.896312	0.343695	-3.78176	0.000155722	0.0188389	FLG-AS1	antisense	chr1	152168125	152445456	+	339400	FLG-AS1	FLG antisense RNA 1	1q21.3	-	-
ENSG00000197584	12.3333	1.4	7.65118	1.50313	0.392664	-3.77837	0.000157855	0.0189903	KCNMB2	protein_coding	chr3	178272932	178844429	+	10242	KCNMB2	potassium calcium-activated channel subfamily M regulatory beta subunit 2	3q26.32	hsa04022:cGMP-PKG signaling pathway	GO:0005215~transporter activity^GO:0005887~integral component of plasma membrane^GO:0007267~cell-cell signaling^GO:0015075~ion transmembrane transporter activity^GO:0016021~integral component of membrane^GO:0022892~substrate-specific transporter activity^GO:0031224~intrinsic component of membrane^GO:0031226~intrinsic component of plasma membrane^GO:0035150~regulation of tube size^GO:0044425~membr…
ENSG00000138172	96.3333	22.8	65.4886	1.3979	0.375829	-3.77062	0.000162844	0.0194816	CALHM2	protein_coding	chr10	103446786	103452402	-	51063	CALHM2	calcium homeostasis modulator family member 2	10q24.33	-	GO:0005623~cell^GO:0005887~integral component of plasma membrane^GO:0022857~transmembrane transporter activity^GO:0022891~substrate-specific transmembrane transporter activity^GO:0022892~substrate-specific transporter activity^GO:0031226~intrinsic component of plasma membrane^GO:0044464~cell part^GO:0044699~single-organism process^GO:0044763~single-organism cellular process
ENSG00000149633	238.167	41.6	152.579	1.41271	0.390165	-3.76826	0.000164389	0.0195578	KIAA1755	protein_coding	chr20	38210488	38260772	-	85449	KIAA1755	KIAA1755	20q11.23	-	-
ENSG00000064692	832.167	189	567.059	1.4005	0.38086	-3.75933	0.000170366	0.0198306	SNCAIP	protein_coding	chr5	122311354	122464219	+	9627	SNCAIP	synuclein alpha interacting protein	5q23.2	-	GO:0005737~cytoplasm^GO:0007267~cell-cell signaling^GO:0010646~regulation of cell communication^GO:0012505~endomembrane system^GO:0019538~protein metabolic process^GO:0023051~regulation of signaling^GO:0044267~cellular protein metabolic process^GO:0044425~membrane part^GO:0044444~cytoplasmic part^GO:0044459~plasma membrane part^GO:0044699~single-organism process^GO:0044765~single-organism transpo…
ENSG00000126785	211.167	29.4	136.353	1.36838	0.392688	-3.76198	0.000168575	0.0198306	RHOJ	protein_coding	chr14	63204114	63293219	+	57381	RHOJ	ras homolog family member J	14q23.2	-	GO:0000166~nucleotide binding^GO:0001882~nucleoside binding^GO:0001883~purine nucleoside binding^GO:0003824~catalytic activity^GO:0005515~protein binding^GO:0005622~intracellular^GO:0005737~cytoplasm^GO:0005829~cytosol^GO:0006996~organelle organization^GO:0016043~cellular component organization^GO:0016787~hydrolase activity^GO:0016817~hydrolase activity, acting on acid anhydrides^GO:0016818~hydro…
ENSG00000169891	189.167	58	133.437	1.31554	0.351869	-3.76057	0.000169529	0.0198306	REPS2	protein_coding	chrX	16946691	17153280	+	9185	REPS2	RALBP1 associated Eps domain containing 2	Xp22.2	-	GO:0005515~protein binding^GO:0005622~intracellular^GO:0050794~regulation of cellular process
ENSG00000271780	23.8333	10	17.4893	1.10661	0.291592	-3.75973	0.000170095	0.0198306	RP11-1017G21.5	lincRNA	chr14	101948347	101949425	+	-	-	-	-	-	-
ENSG00000122641	1458.83	141.2	938.578	1.23588	0.385387	-3.75321	0.000174585	0.0201295	INHBA	protein_coding	chr7	41685114	41703108	-	3624	INHBA	inhibin beta A subunit	7p14.1	-	GO:0001541~ovarian follicle development^GO:0001775~cell activation^GO:0001816~cytokine production^GO:0001817~regulation of cytokine production^GO:0002262~myeloid cell homeostasis^GO:0002376~immune system process^GO:0002520~immune system development^GO:0002682~regulation of immune system process^GO:0002683~negative regulation of immune system process^GO:0002684~positive regulation of immune system…
ENSG00000159307	1370.67	530	995.867	1.17034	0.31257	-3.7529	0.000174803	0.0201295	SCUBE1	protein_coding	chr22	43197283	43343388	-	80274	SCUBE1	signal peptide, CUB domain and EGF like domain containing 1	22q13.2	-	GO:0005623~cell^GO:0006461~protein complex assembly^GO:0006950~response to stress^GO:0009987~cellular process^GO:0022607~cellular component assembly^GO:0042802~identical protein binding^GO:0043933~macromolecular complex subunit organization^GO:0044085~cellular component biogenesis^GO:0044464~cell part^GO:0044699~single-organism process^GO:0044763~single-organism cellular process^GO:0051259~protei…
ENSG00000112273	1.33333	14.4	6.93413	-1.49461	0.392651	3.75008	0.000176778	0.0202486	HDGFL1	protein_coding	chr6	22569493	22571666	+	154150	HDGFL1	HDGF like 1	6p22.3	-	GO:0005622~intracellular^GO:0005623~cell^GO:0005634~nucleus^GO:0043226~organelle^GO:0043227~membrane-bounded organelle^GO:0043229~intracellular organelle^GO:0043231~intracellular membrane-bounded organelle^GO:0044421~extracellular region part^GO:0044424~intracellular part^GO:0044464~cell part
ENSG00000005243	263.833	55	178.617	1.40621	0.386145	-3.74735	0.000178713	0.0202548	COPZ2	protein_coding	chr17	48026167	48038030	-	51226	COPZ2	coatomer protein complex subunit zeta 2	17q21.32	-	GO:0005622~intracellular^GO:0005737~cytoplasm^GO:0005793~endoplasmic reticulum-Golgi intermediate compartment^GO:0005829~cytosol^GO:0006810~transport^GO:0006886~intracellular protein transport^GO:0016192~vesicle-mediated transport^GO:0031090~organelle membrane^GO:0033036~macromolecule localization^GO:0033116~endoplasmic reticulum-Golgi intermediate compartment membrane^GO:0034613~cellular protein…
ENSG00000123473	260.5	730.8	463.407	-1.19552	0.318565	3.74758	0.000178547	0.0202548	STIL	protein_coding	chr1	47250139	47314147	-	6491	STIL	STIL, centriolar assembly protein	1p33	-	GO:0000226~microtubule cytoskeleton organization^GO:0005515~protein binding^GO:0005737~cytoplasm^GO:0007275~multicellular organism development^GO:0008219~cell death^GO:0008283~cell proliferation^GO:0009888~tissue development^GO:0010941~regulation of cell death^GO:0021915~neural tube development^GO:0032501~multicellular organismal process^GO:0032502~developmental process^GO:0042981~regulation of a…
ENSG00000024526	397.167	1290.4	785.689	-1.29627	0.345604	3.74428	0.000180914	0.0203969	DEPDC1	protein_coding	chr1	68474152	68497221	-	55635	DEPDC1	DEP domain containing 1	1p31.3	-	GO:0005096~GTPase activator activity^GO:0005515~protein binding^GO:0008152~metabolic process^GO:0009890~negative regulation of biosynthetic process^GO:0010558~negative regulation of macromolecule biosynthetic process^GO:0010629~negative regulation of gene expression^GO:0017053~transcriptional repressor complex^GO:0031327~negative regulation of cellular biosynthetic process^GO:0043085~positive reg…
ENSG00000122691	1043.83	118.8	671.697	1.29005	0.389461	-3.73954	0.000184359	0.0205699	TWIST1	protein_coding	chr7	19020991	19117672	-	7291	TWIST1	twist family bHLH transcription factor 1	7p21.1	-	GO:0000981~RNA polymerase II transcription factor activity, sequence-specific DNA binding^GO:0001071~nucleic acid binding transcription factor activity^GO:0001503~ossification^GO:0001568~blood vessel development^GO:0001649~osteoblast differentiation^GO:0001816~cytokine production^GO:0001817~regulation of cytokine production^GO:0001944~vasculature development^GO:0002009~morphogenesis of an epithel…
ENSG00000213988	47.6667	123.4	79.8469	-1.12664	0.300941	3.73684	0.000186345	0.0206097	ZNF90	protein_coding	chr19	20077994	20127076	+	7643	ZNF90	zinc finger protein 90	19p12	-	GO:0000975~regulatory region DNA binding^GO:0000976~transcription regulatory region sequence-specific DNA binding^GO:0000977~RNA polymerase II regulatory region sequence-specific DNA binding^GO:0000978~RNA polymerase II core promoter proximal region sequence-specific DNA binding^GO:0000987~core promoter proximal region sequence-specific DNA binding^GO:0001012~RNA polymerase II regulatory region D…
ENSG00000232821	13.5	0.4	8.19597	1.15277	0.370402	-3.73646	0.000186631	0.0206097	AC003986.6	antisense	chr7	19112474	19114271	+	-	-	-	-	-	-
ENSG00000165195	179	335.6	245.038	-0.795703	0.213245	3.73047	0.000191126	0.0209986	PIGA	protein_coding	chrX	15319451	15335580	-	5277	PIGA	phosphatidylinositol glycan anchor biosynthesis class A	Xp22.2	-	GO:0005515~protein binding^GO:0005622~intracellular^GO:0006464~cellular protein modification process^GO:0009059~macromolecule biosynthetic process^GO:0019222~regulation of metabolic process^GO:0034645~cellular macromolecule biosynthetic process^GO:0036211~protein modification process^GO:0043170~macromolecule metabolic process^GO:0043231~intracellular membrane-bounded organelle^GO:0043412~macromol…
ENSG00000279382	95.5	23.6	63.0287	1.37275	0.372604	-3.72376	0.00019628	0.0214553	RP11-449J21.3	TEC	chr17	76090308	76091669	+	-	-	-	-	-	-
ENSG00000229848	36.6667	9.6	24.9432	1.36884	0.368609	-3.71841	0.000200484	0.0218042	RP13-766D20.2	antisense	chr17	81514047	81527776	+	-	-	-	-	-	-
ENSG00000182308	5.66667	26.4	14.9232	-1.41027	0.376143	3.71477	0.000203386	0.0220086	DCAF4L1	protein_coding	chr4	41981696	41986467	+	285429	DCAF4L1	DDB1 and CUL4 associated factor 4 like 1	4p13	-	-
ENSG00000131263	2808.33	4722.6	3616.2	-0.668195	0.180007	3.71181	0.000205781	0.0221348	RLIM	protein_coding	chrX	74585217	74614617	-	51132	RLIM	ring finger protein, LIM domain interacting	Xq13.2	-	GO:0003714~transcription corepressor activity^GO:0005622~intracellular^GO:0005634~nucleus^GO:0006139~nucleobase-containing compound metabolic process^GO:0006351~transcription, DNA-templated^GO:0006355~regulation of transcription, DNA-templated^GO:0006357~regulation of transcription from RNA polymerase II promoter^GO:0006464~cellular protein modification process^GO:0006511~ubiquitin-dependent prot…
ENSG00000158286	223.5	64	156.84	1.33623	0.363435	-3.7108	0.000206608	0.0221348	RNF207	protein_coding	chr1	6205475	6221299	+	388591	RNF207	ring finger protein 207	1p36.31	-	GO:0003012~muscle system process^GO:0003015~heart process^GO:0005515~protein binding^GO:0005737~cytoplasm^GO:0006813~potassium ion transport^GO:0006928~movement of cell or subcellular component^GO:0006936~muscle contraction^GO:0006937~regulation of muscle contraction^GO:0006941~striated muscle contraction^GO:0006942~regulation of striated muscle contraction^GO:0007275~multicellular organism devel…
ENSG00000149090	458.833	71.4	297.807	1.36956	0.392723	-3.70837	0.000208597	0.0222373	PAMR1	protein_coding	chr11	35431823	35530300	-	25891	PAMR1	peptidase domain containing associated with muscle regeneration 1	11p13	-	-
ENSG00000280128	452.5	189.4	332.649	1.10762	0.29921	-3.70649	0.000210151	0.0222925	XXbac-BPG283O16.9	TEC	chr6	30282349	30286054	-	-	-	-	-	-	-
ENSG00000091879	169.833	17.8	100.674	1.28561	0.389499	-3.70159	0.000214255	0.0225062	ANGPT2	protein_coding	chr8	6499651	6563409	-	285	ANGPT2	angiopoietin 2	8p23.1	hsa04151:PI3K-Akt signaling pathway	GO:0000003~reproduction^GO:0001667~ameboidal-type cell migration^GO:0003006~developmental process involved in reproduction^GO:0005515~protein binding^GO:0005622~intracellular^GO:0005634~nucleus^GO:0009605~response to external stimulus^GO:0010810~regulation of cell-substrate adhesion^GO:0014070~response to organic cyclic compound^GO:0022414~reproductive process^GO:0030334~regulation of cell migrat…
ENSG00000092607	219.333	27.8	142.402	1.31449	0.391322	-3.70192	0.000213976	0.0225062	TBX15	protein_coding	chr1	118883046	118989556	-	6913	TBX15	T-box 15	1p12	-	GO:0003712~transcription cofactor activity^GO:0005515~protein binding^GO:0007275~multicellular organism development^GO:0008152~metabolic process^GO:0009890~negative regulation of biosynthetic process^GO:0010558~negative regulation of macromolecule biosynthetic process^GO:0010629~negative regulation of gene expression^GO:0017053~transcriptional repressor complex^GO:0031327~negative regulation of c…
ENSG00000260686	53.5	16.2	37.6385	1.30852	0.354691	-3.69597	0.000219046	0.0228977	CTB-36H16.2	sense_overlapping	chr5	122832356	122834533	+	-	-	-	-	-	-
ENSG00000118482	1777.33	3392.8	2481.74	-0.819698	0.222328	3.68614	0.000227684	0.0234258	PHF3	protein_coding	chr6	63635820	63779336	+	23469	PHF3	PHD finger protein 3	6q12	-	GO:0005488~binding^GO:0006139~nucleobase-containing compound metabolic process^GO:0006351~transcription, DNA-templated^GO:0006725~cellular aromatic compound metabolic process^GO:0006807~nitrogen compound metabolic process^GO:0009058~biosynthetic process^GO:0009059~macromolecule biosynthetic process^GO:0010467~gene expression^GO:0016070~RNA metabolic process^GO:0018130~heterocycle biosynthetic pro…
ENSG00000124575	2.33333	15.8	8.17447	-1.47188	0.391264	3.68413	0.000229481	0.0234258	HIST1H1D	protein_coding	chr6	26234268	26234933	-	3007	HIST1H1D	histone cluster 1 H1 family member d	6p22.2	-	GO:0000228~nuclear chromosome^GO:0000785~chromatin^GO:0000786~nucleosome^GO:0000790~nuclear chromatin^GO:0003676~nucleic acid binding^GO:0003677~DNA binding^GO:0005488~binding^GO:0005622~intracellular^GO:0005623~cell^GO:0005634~nucleus^GO:0005694~chromosome^GO:0006139~nucleobase-containing compound metabolic process^GO:0006323~DNA packaging^GO:0006325~chromatin organization^GO:0006333~chromatin a…
ENSG00000246898	17.6667	3.8	11.458	1.41177	0.378865	-3.68623	0.000227601	0.0234258	LINC00920	lincRNA	chr16	66408524	66412135	+	-	-	-	-	-	-
ENSG00000233589	5.5	24.2	13.6939	-1.38545	0.372249	3.6822	0.000231226	0.0234869	RP4-694A7.2	antisense	chr1	68479129	68483539	+	-	-	-	-	-	-
ENSG00000101825	2441	225.8	1527.09	1.18546	0.382758	-3.67618	0.000236749	0.023935	MXRA5	protein_coding	chrX	3308565	3346641	-	25878	MXRA5	matrix remodeling associated 5	Xp22.33	-	-
ENSG00000279816	5.5	24.4	13.7402	-1.39492	0.375568	3.67103	0.000241579	0.0243091	AC010287.1	protein_coding	chr16	58554337	58554935	+	-	-	-	-	-	-
ENSG00000149380	233.167	31.8	153.513	1.31361	0.391887	-3.66195	0.000250305	0.02507	P4HA3	protein_coding	chr11	74235801	74311657	-	283208	P4HA3	prolyl 4-hydroxylase subunit alpha 3	11q13.4	-	GO:0019842~vitamin binding^GO:0044699~single-organism process^GO:0046914~transition metal ion binding
ENSG00000106004	98.3333	1.4	54.4543	0.60323	0.309202	-3.65433	0.000257858	0.0252395	HOXA5	protein_coding	chr7	27141052	27143668	-	3202	HOXA5	homeobox A5	7p15.2	-	GO:0000977~RNA polymerase II regulatory region sequence-specific DNA binding^GO:0000978~RNA polymerase II core promoter proximal region sequence-specific DNA binding^GO:0000981~RNA polymerase II transcription factor activity, sequence-specific DNA binding^GO:0001012~RNA polymerase II regulatory region DNA binding^GO:0001071~nucleic acid binding transcription factor activity^GO:0001568~blood vesse…
ENSG00000125122	70.5	29.4	52.4562	1.11748	0.305307	-3.65608	0.000256105	0.0252395	LRRC29	protein_coding	chr16	67207139	67227048	-	26231	LRRC29	leucine rich repeat containing 29	16q22.1	-	GO:0005515~protein binding
ENSG00000152092	1021.67	418.6	758.694	1.12952	0.309759	-3.65383	0.000258358	0.0252395	ASTN1	protein_coding	chr1	176857302	177164973	-	460	ASTN1	astrotactin 1	1q25.2	-	GO:0005737~cytoplasm^GO:0005886~plasma membrane^GO:0006928~movement of cell or subcellular component^GO:0007275~multicellular organism development^GO:0016337~single organismal cell-cell adhesion^GO:0016477~cell migration^GO:0030154~cell differentiation^GO:0031982~vesicle^GO:0031988~membrane-bounded vesicle^GO:0032501~multicellular organismal process^GO:0032502~developmental process^GO:0036477~som…
ENSG00000183778	229.333	45.4	150.219	1.37385	0.388086	-3.65316	0.000259029	0.0252395	B3GALT5	protein_coding	chr21	39556442	39673137	+	10317	B3GALT5	beta-1,3-galactosyltransferase 5	21q22.2	hsa00603:Glycosphingolipid biosynthesis - globo series^hsa01100:Metabolic pathways	GO:0003824~catalytic activity^GO:0005622~intracellular^GO:0005623~cell^GO:0008152~metabolic process^GO:0009987~cellular process^GO:0043226~organelle^GO:0043229~intracellular organelle^GO:0044237~cellular metabolic process^GO:0044238~primary metabolic process^GO:0044422~organelle part^GO:0044424~intracellular part^GO:0044444~cytoplasmic part^GO:0044446~intracellular organelle part^GO:0044464~cell …
ENSG00000205413	7	0.4	4.18508	1.49256	0.391181	-3.65337	0.000258824	0.0252395	SAMD9	protein_coding	chr7	93099513	93118023	-	54809	SAMD9	sterile alpha motif domain containing 9	7q21.2	-	GO:0005488~binding^GO:0005515~protein binding^GO:0005622~intracellular^GO:0005623~cell^GO:0043226~organelle^GO:0043227~membrane-bounded organelle^GO:0043229~intracellular organelle^GO:0043231~intracellular membrane-bounded organelle^GO:0044424~intracellular part^GO:0044464~cell part
ENSG00000265683	13.3333	2.4	8.18483	1.43953	0.38478	-3.65703	0.000255158	0.0252395	RP11-173M1.5	processed_pseudogene	chr17	27351858	27352584	-	-	-	-	-	-	-
ENSG00000148935	158.167	29.8	105.956	1.37255	0.390338	-3.65179	0.000260418	0.0252605	GAS2	protein_coding	chr11	22625642	22813055	+	2620	GAS2	growth arrest specific 2	11p14.3	-	GO:0016020~membrane^GO:0044699~single-organism process^GO:0044763~single-organism cellular process
ENSG00000143761	6026.33	10364.8	7912.92	-0.685116	0.187858	3.64669	0.000265637	0.0256513	ARF1	protein_coding	chr1	228082660	228099212	+	375	ARF1	ADP ribosylation factor 1	1q42.13	-	GO:0000139~Golgi membrane^GO:0002252~immune effector process^GO:0002682~regulation of immune system process^GO:0002697~regulation of immune effector process^GO:0005515~protein binding^GO:0005576~extracellular region^GO:0005737~cytoplasm^GO:0005886~plasma membrane^GO:0007275~multicellular organism development^GO:0008152~metabolic process^GO:0009306~protein secretion^GO:0030016~myofibril^GO:0030017…
ENSG00000011007	1004.17	1907.8	1398.19	-0.808078	0.221874	3.64133	0.000271235	0.0257575	TCEB3	protein_coding	chr1	23743155	23762059	+	-	-	-	-	-	-
ENSG00000122870	419.5	84.4	285.726	1.36743	0.389566	-3.64106	0.000271522	0.0257575	BICC1	protein_coding	chr10	58513140	58831437	+	80114	BICC1	BicC family RNA binding protein 1	10q21.1	-	GO:0005623~cell^GO:0007154~cell communication^GO:0007165~signal transduction^GO:0007389~pattern specification process^GO:0009966~regulation of signal transduction^GO:0010646~regulation of cell communication^GO:0023051~regulation of signaling^GO:0023052~signaling^GO:0032502~developmental process^GO:0044424~intracellular part^GO:0044464~cell part^GO:0044699~single-organism process^GO:0044700~single…
ENSG00000164949	283.667	738.6	483.779	-1.10032	0.301781	3.64236	0.000270148	0.0257575	GEM	protein_coding	chr8	94249253	94262350	-	2669	GEM	GTP binding protein overexpressed in skeletal muscle	8q22.1	-	GO:0005515~protein binding^GO:0005622~intracellular^GO:0005634~nucleus^GO:0019001~guanyl nucleotide binding^GO:0032561~guanyl ribonucleotide binding^GO:0035556~intracellular signal transduction^GO:0043231~intracellular membrane-bounded organelle^GO:0050794~regulation of cellular process
ENSG00000172901	19.8333	74.6	44.3376	-1.32156	0.361722	3.64108	0.000271493	0.0257575	LVRN	protein_coding	chr5	115962454	116027619	+	206338	LVRN	laeverin	5q23.1	-	GO:0003824~catalytic activity^GO:0005737~cytoplasm^GO:0006508~proteolysis^GO:0007267~cell-cell signaling^GO:0008217~regulation of blood pressure^GO:0008233~peptidase activity^GO:0008235~metalloexopeptidase activity^GO:0009056~catabolic process^GO:0016021~integral component of membrane^GO:0019538~protein metabolic process^GO:0031224~intrinsic component of membrane^GO:0033218~amide binding^GO:00422…
ENSG00000134873	12.3333	43.4	25.7712	-1.29325	0.353613	3.63664	0.000276212	0.0258607	CLDN10	protein_coding	chr13	95433604	95579759	+	9071	CLDN10	claudin 10	13q32.1	-	GO:0005515~protein binding^GO:0005623~cell^GO:0042802~identical protein binding^GO:0044424~intracellular part^GO:0044464~cell part^GO:0044699~single-organism process
ENSG00000182870	37.6667	10.2	25.8842	1.33749	0.368423	-3.63801	0.000274753	0.0258607	GALNT9	protein_coding	chr12	132196372	132329349	-	50614	GALNT9	polypeptide N-acetylgalactosaminyltransferase 9	12q24.33	-	GO:0005623~cell^GO:0005975~carbohydrate metabolic process^GO:0008376~acetylgalactosaminyltransferase activity^GO:0030246~carbohydrate binding^GO:0031090~organelle membrane^GO:0043226~organelle^GO:0043227~membrane-bounded organelle^GO:0043229~intracellular organelle^GO:0043231~intracellular membrane-bounded organelle^GO:0044422~organelle part^GO:0044424~intracellular part^GO:0044444~cytoplasmic pa…
ENSG00000242028	32	103.6	63.5368	-1.24717	0.341935	3.63773	0.000275052	0.0258607	HYPK	protein_coding	chr15	43796142	43803043	+	25764	HYPK	huntingtin interacting protein K	15q15.3	-	GO:0005515~protein binding^GO:0005622~intracellular^GO:0005737~cytoplasm^GO:0015630~microtubule cytoskeleton^GO:0031974~membrane-enclosed lumen^GO:0031981~nuclear lumen^GO:0043226~organelle^GO:0043227~membrane-bounded organelle^GO:0043228~non-membrane-bounded organelle^GO:0043229~intracellular organelle^GO:0043231~intracellular membrane-bounded organelle^GO:0043232~intracellular non-membrane-boun…
ENSG00000114450	2541.83	5243.8	3703.3	-0.898482	0.247402	3.63041	0.000282973	0.0263726	GNB4	protein_coding	chr3	179396089	179451590	-	59345	GNB4	G protein subunit beta 4	3q26.33	hsa04062:Chemokine signaling pathway^hsa04151:PI3K-Akt signaling pathway	GO:0005737~cytoplasm^GO:0007275~multicellular organism development^GO:0007399~nervous system development^GO:0009719~response to endogenous stimulus^GO:0010033~response to organic substance^GO:0032502~developmental process^GO:0044444~cytoplasmic part^GO:0044699~single-organism process^GO:0044707~single-multicellular organism process^GO:0044767~single-organism developmental process^GO:0048513~anima…
ENSG00000152049	93	17.6	62.3682	1.36757	0.390405	-3.62936	0.00028413	0.0263726	KCNE4	protein_coding	chr2	223051814	223198399	+	23704	KCNE4	potassium voltage-gated channel subfamily E regulatory subunit 4	2q36.1	-	GO:0005244~voltage-gated ion channel activity^GO:0005515~protein binding^GO:0005623~cell^GO:0006810~transport^GO:0015077~monovalent inorganic cation transmembrane transporter activity^GO:0015672~monovalent inorganic cation transport^GO:0022832~voltage-gated channel activity^GO:0032879~regulation of localization^GO:0043269~regulation of ion transport^GO:0044464~cell part^GO:0044699~single-organism…
ENSG00000145861	16.3333	1.4	10.0112	1.32019	0.388941	-3.62726	0.000286446	0.0264735	C1QTNF2	protein_coding	chr5	160347751	160370641	-	114898	C1QTNF2	C1q and TNF related 2	5q33.3	-	GO:0005488~binding^GO:0005515~protein binding^GO:0005581~collagen trimer^GO:0006112~energy reserve metabolic process^GO:0006461~protein complex assembly^GO:0009058~biosynthetic process^GO:0009059~macromolecule biosynthetic process^GO:0009889~regulation of biosynthetic process^GO:0009893~positive regulation of metabolic process^GO:0010556~regulation of macromolecule biosynthetic process^GO:0010604…
ENSG00000186765	64.6667	19.8	44.8566	1.28892	0.356609	-3.62488	0.000289095	0.0266042	FSCN2	protein_coding	chr17	81528396	81537130	+	25794	FSCN2	fascin actin-bundling protein 2, retinal	17q25.3	-	GO:0005515~protein binding^GO:0005622~intracellular^GO:0005737~cytoplasm^GO:0005856~cytoskeleton^GO:0006928~movement of cell or subcellular component^GO:0006996~organelle organization^GO:0007010~cytoskeleton organization^GO:0007163~establishment or maintenance of cell polarity^GO:0009887~organ morphogenesis^GO:0015629~actin cytoskeleton^GO:0016043~cellular component organization^GO:0016477~cell m…
ENSG00000272482	24.5	1.2	14.5518	1.07356	0.368939	-3.61304	0.000302633	0.0277315	RP11-474O21.5	lincRNA	chr1	12618900	12619244	-	-	-	-	-	-	-
ENSG00000183801	286.5	29	183.82	1.18622	0.383862	-3.61152	0.000304409	0.027776	OLFML1	protein_coding	chr11	7485388	7511377	+	283298	OLFML1	olfactomedin like 1	11p15.4	-	-
ENSG00000255310	193.667	108	153.847	0.833508	0.230816	-3.61002	0.000306175	0.0278193	AF131215.2	sense_intronic	chr8	11107788	11109726	-	-	-	-	-	-	-
ENSG00000145569	171	77	129.888	1.04071	0.288516	-3.6083	0.000308205	0.0278861	FAM105A	protein_coding	chr5	14581775	14615007	+	54491	FAM105A	family with sequence similarity 105 member A	5p15.2	-	-
ENSG00000158055	25	6.8	17.283	1.33291	0.368489	-3.60445	0.000312812	0.0281845	GRHL3	protein_coding	chr1	24319322	24364482	+	57822	GRHL3	grainyhead like transcription factor 3	1p36.11	-	GO:0005515~protein binding^GO:0005737~cytoplasm^GO:0007275~multicellular organism development^GO:0008152~metabolic process^GO:0008544~epidermis development^GO:0009888~tissue development^GO:0021915~neural tube development^GO:0032501~multicellular organismal process^GO:0032502~developmental process^GO:0033561~regulation of water loss via skin^GO:0043085~positive regulation of catalytic activity^GO:…
ENSG00000146826	245.667	158.6	205.145	0.668524	0.185498	-3.60318	0.000314347	0.0282048	C7orf43	protein_coding	chr7	100154420	100158715	-	55262	C7orf43	chromosome 7 open reading frame 43	7q22.1	-	-
ENSG00000280294	93.8333	48.6	72.9123	0.890909	0.247154	-3.60135	0.000316566	0.028286	RP11-177H2.1	TEC	chr8	10856085	10859436	-	-	-	-	-	-	-
ENSG00000050555	812.333	173.4	541.928	1.35063	0.386856	-3.5953	0.000324024	0.0288328	LAMC3	protein_coding	chr9	131009082	131094473	+	10319	LAMC3	laminin subunit gamma 3	9q34.12	-	GO:0003008~system process^GO:0007600~sensory perception^GO:0016020~membrane^GO:0032501~multicellular organismal process^GO:0044699~single-organism process^GO:0044763~single-organism cellular process^GO:0048708~astrocyte differentiation^GO:0050877~neurological system process
ENSG00000134539	19	61.6	37.9666	-1.23955	0.343861	3.59271	0.000327254	0.0290004	KLRD1	protein_coding	chr12	10226058	10329600	+	3824	KLRD1	killer cell lectin like receptor D1	12p13.2	-	GO:0005515~protein binding^GO:0005623~cell^GO:0007154~cell communication^GO:0007165~signal transduction^GO:0023024~MHC class I protein complex binding^GO:0023052~signaling^GO:0030246~carbohydrate binding^GO:0032991~macromolecular complex^GO:0042287~MHC protein binding^GO:0044464~cell part^GO:0044699~single-organism process^GO:0044700~single organism signaling^GO:0044763~single-organism cellular p…
ENSG00000250654	7.16667	0	3.8662	0.976691	0.352342	-3.59006	0.000330597	0.0291003	RP11-834C11.7	transcribed_unprocessed_pseudogene	chr12	54076838	54081903	-	-	-	-	-	-	-
ENSG00000128253	15.6667	4.2	10.4236	1.31979	0.361857	-3.58723	0.000334215	0.0292561	RFPL2	protein_coding	chr22	32190435	32203477	-	10739	RFPL2	ret finger protein like 2	22q12.3	-	-
ENSG00000183935	69.5	12	45.9208	1.34364	0.392409	-3.58292	0.000339774	0.0295028	HTR7P1	transcribed_processed_pseudogene	chr12	13000420	13004830	+	93164	HTR7P1	5-hydroxytryptamine receptor 7 pseudogene 1	12p13.1	-	-
ENSG00000269973	77.1667	47.2	62.7658	0.706811	0.197015	-3.58375	0.000338694	0.0295028	RP11-95D17.1	lincRNA	chr2	9936360	9939590	+	-	-	-	-	-	-
ENSG00000231074	690.667	339.4	531.827	0.967448	0.270386	-3.58012	0.000343438	0.0295824	HCG18	antisense	chr6	30287397	30327150	-	-	-	-	-	-	-
ENSG00000206344	9.5	49.6	27.4524	-1.38865	0.387422	3.57874	0.000345254	0.0296204	HCG27	protein_coding	chr6	31197760	31203968	+	253018	HCG27	HLA complex group 27 (non-protein coding)	6p21.33	-	-
ENSG00000255121	19	6.2	13.1768	1.24569	0.343846	-3.57649	0.00034824	0.029758	RP11-110I1.12	lincRNA	chr11	118994824	118998004	-	-	-	-	-	-	-
ENSG00000128000	511.667	285.8	403.244	0.824237	0.230577	-3.57486	0.000350409	0.0298249	ZNF780B	protein_coding	chr19	40028260	40056209	-	163131	ZNF780B	zinc finger protein 780B	19q13.2	-	GO:0001071~nucleic acid binding transcription factor activity^GO:0003676~nucleic acid binding^GO:0003677~DNA binding^GO:0003700~transcription factor activity, sequence-specific DNA binding^GO:0005488~binding^GO:0005622~intracellular^GO:0005634~nucleus^GO:0006139~nucleobase-containing compound metabolic process^GO:0006351~transcription, DNA-templated^GO:0006355~regulation of transcription, DNA-tem…
ENSG00000158711	771.833	2130	1360.84	-1.15403	0.322493	3.57375	0.000351908	0.0298346	ELK4	protein_coding	chr1	205597556	205631962	-	2005	ELK4	ELK4, ETS transcription factor	1q32.1	-	GO:0003712~transcription cofactor activity^GO:0005515~protein binding^GO:0005737~cytoplasm^GO:0006464~cellular protein modification process^GO:0008152~metabolic process^GO:0009890~negative regulation of biosynthetic process^GO:0010558~negative regulation of macromolecule biosynthetic process^GO:0010629~negative regulation of gene expression^GO:0019538~protein metabolic process^GO:0030154~cell dif…
ENSG00000136859	846.667	167.2	570.105	1.34047	0.390548	-3.57145	0.000355004	0.0299791	ANGPTL2	protein_coding	chr9	127087332	127122883	-	23452	ANGPTL2	angiopoietin like 2	9q33.3	-	GO:0032501~multicellular organismal process^GO:0044699~single-organism process
ENSG00000178401	232.5	33.4	141.614	1.3104	0.392766	-3.5695	0.000357658	0.0300852	DNAJC22	protein_coding	chr12	49346917	49357546	+	79962	DNAJC22	DnaJ heat shock protein family (Hsp40) member C22	12q13.12	-	-
ENSG00000197291	73.8333	15.2	48.3901	1.34718	0.386718	-3.56602	0.000362447	0.0303694	RAMP2-AS1	lincRNA	chr17	42753914	42761257	-	100190938	RAMP2-AS1	RAMP2 antisense RNA 1	17q21.2	-	-
ENSG00000164220	135.833	20.4	89.0615	1.30002	0.392513	-3.56089	0.000369606	0.0308492	F2RL2	protein_coding	chr5	76615482	76623434	-	2151	F2RL2	coagulation factor II thrombin receptor like 2	5q13.3	hsa04080:Neuroactive ligand-receptor interaction	GO:0003824~catalytic activity^GO:0005887~integral component of plasma membrane^GO:0006873~cellular ion homeostasis^GO:0006874~cellular calcium ion homeostasis^GO:0006875~cellular metal ion homeostasis^GO:0007596~blood coagulation^GO:0009966~regulation of signal transduction^GO:0010646~regulation of cell communication^GO:0015057~thrombin receptor activity^GO:0016021~integral component of membrane^…
ENSG00000273084	27.6667	8.2	19.4292	1.29132	0.36169	-3.55964	0.000371358	0.0308758	RP11-1275H24.3	lincRNA	chr7	5428731	5429672	+	-	-	-	-	-	-
ENSG00000196345	180.167	100.4	143.118	0.839164	0.235871	-3.55648	0.000375854	0.0311294	ZKSCAN7	protein_coding	chr3	44555193	44594173	+	55888	ZKSCAN7	zinc finger with KRAB and SCAN domains 7	3p21.31	-	GO:0005515~protein binding^GO:0005623~cell^GO:0044464~cell part
ENSG00000118985	266.667	610.4	407.377	-0.978462	0.27522	3.55271	0.000381291	0.0313605	ELL2	protein_coding	chr5	95885098	95962071	-	22936	ELL2	elongation factor for RNA polymerase II 2	5q15	-	GO:0005737~cytoplasm
ENSG00000166439	543.333	1439.4	933.555	-1.12466	0.316194	3.55252	0.000381558	0.0313605	RNF169	protein_coding	chr11	74748868	74842413	+	254225	RNF169	ring finger protein 169	11q13.4	-	GO:0008270~zinc ion binding^GO:0035861~site of double-strand break^GO:0046914~transition metal ion binding^GO:0050896~response to stimulus^GO:0051716~cellular response to stimulus
ENSG00000266524	801.667	192	547.819	1.32817	0.383013	-3.54705	0.000389566	0.031897	GDF10	protein_coding	chr10	47300386	47313547	+	2662	GDF10	growth differentiation factor 10	10q11.22	-	GO:0001501~skeletal system development^GO:0001934~positive regulation of protein phosphorylation^GO:0005515~protein binding^GO:0006357~regulation of transcription from RNA polymerase II promoter^GO:0006366~transcription from RNA polymerase II promoter^GO:0007154~cell communication^GO:0007165~signal transduction^GO:0009719~response to endogenous stimulus^GO:0009966~regulation of signal transductio…
ENSG00000132681	15.5	46.8	28.7201	-1.18418	0.332551	3.54581	0.000391405	0.0319262	ATP1A4	protein_coding	chr1	160151570	160186977	+	480	ATP1A4	ATPase Na+/K+ transporting subunit alpha 4	1q23.2	hsa04919:Thyroid hormone signaling pathway^hsa04972:Pancreatic secretion^hsa04973:Carbohydrate digestion and absorption	GO:0003015~heart process^GO:0005391~sodium:potassium-exchanging ATPase activity^GO:0005886~plasma membrane^GO:0005890~sodium:potassium-exchanging ATPase complex^GO:0006813~potassium ion transport^GO:0006883~cellular sodium ion homeostasis^GO:0006928~movement of cell or subcellular component^GO:0008016~regulation of heart contraction^GO:0008556~potassium-transporting ATPase activity^GO:0015079~pot…
ENSG00000119147	8	24.6	15.2506	-1.18149	0.331396	3.54226	0.000396717	0.0320683	C2orf40	protein_coding	chr2	106063246	106078159	+	84417	C2orf40	chromosome 2 open reading frame 40	2q12.2	-	GO:0005623~cell^GO:0005737~cytoplasm^GO:0006464~cellular protein modification process^GO:0006793~phosphorus metabolic process^GO:0006796~phosphate-containing compound metabolic process^GO:0032502~developmental process^GO:0036211~protein modification process^GO:0044267~cellular protein metabolic process^GO:0044444~cytoplasmic part^GO:0044464~cell part^GO:0044699~single-organism process^GO:0044763~…
ENSG00000170396	76.8333	16.2	48.3722	1.33838	0.38572	-3.54166	0.000397615	0.0320683	ZNF804A	protein_coding	chr2	184598366	184939492	+	91752	ZNF804A	zinc finger protein 804A	2q32.1	-	-
ENSG00000268858	53	20.4	39.0159	1.16088	0.327335	-3.54254	0.000396296	0.0320683	RP4-591C20.9	antisense	chr20	63861212	63864293	-	-	-	-	-	-	-
ENSG00000172425	10.1667	2.2	6.47854	1.38724	0.377242	-3.54044	0.000399462	0.0320971	TTC36	protein_coding	chr11	118527472	118531197	+	143941	TTC36	tetratricopeptide repeat domain 36	11q23.3	-	-
ENSG00000053108	83.8333	21.2	55.515	1.31445	0.37596	-3.5369	0.000404846	0.0321727	FSTL4	protein_coding	chr5	133196455	133612564	-	23105	FSTL4	follistatin like 4	5q31.1	-	GO:0000902~cell morphogenesis^GO:0005509~calcium ion binding^GO:0005737~cytoplasm^GO:0007166~cell surface receptor signaling pathway^GO:0007167~enzyme linked receptor protein signaling pathway^GO:0007169~transmembrane receptor protein tyrosine kinase signaling pathway^GO:0007275~multicellular organism development^GO:0007399~nervous system development^GO:0009966~regulation of signal transduction^G…
ENSG00000125787	10	2.4	6.6825	1.36168	0.371577	-3.53688	0.000404885	0.0321727	GNRH2	protein_coding	chr20	3043622	3045747	+	2797	GNRH2	gonadotropin releasing hormone 2	20p13	-	GO:0005179~hormone activity^GO:0005515~protein binding^GO:0005576~extracellular region^GO:0044707~single-multicellular organism process
ENSG00000140836	4865.17	1999.2	3588.01	1.09445	0.310074	-3.53708	0.000404574	0.0321727	ZFHX3	protein_coding	chr16	72782885	73059698	-	463	ZFHX3	zinc finger homeobox 3	16q22.2-q22.3	-	GO:0000122~negative regulation of transcription from RNA polymerase II promoter^GO:0001046~core promoter sequence-specific DNA binding^GO:0001047~core promoter binding^GO:0005515~protein binding^GO:0005622~intracellular^GO:0005654~nucleoplasm^GO:0005730~nucleolus^GO:0005737~cytoplasm^GO:0006366~transcription from RNA polymerase II promoter^GO:0007049~cell cycle^GO:0007610~behavior^GO:0009891~posi…
ENSG00000115507	307.667	59	210.854	1.32165	0.391999	-3.53178	0.00041278	0.0326772	OTX1	protein_coding	chr2	63050057	63057836	+	5013	OTX1	orthodenticle homeobox 1	2p15	hsa04550:Signaling pathways regulating pluripotency of stem cells	GO:0003002~regionalization^GO:0005515~protein binding^GO:0005623~cell^GO:0007275~multicellular organism development^GO:0007389~pattern specification process^GO:0007399~nervous system development^GO:0007417~central nervous system development^GO:0007420~brain development^GO:0007423~sensory organ development^GO:0009653~anatomical structure morphogenesis^GO:0009790~embryo development^GO:0009887~organ…
ENSG00000151067	995.5	251	689.407	1.31708	0.380608	-3.52986	0.000415787	0.0326772	CACNA1C	protein_coding	chr12	1970786	2697950	+	775	CACNA1C	calcium voltage-gated channel subunit alpha1 C	12p13.33	-	GO:0005515~protein binding^GO:0005623~cell^GO:0007154~cell communication^GO:0007165~signal transduction^GO:0007423~sensory organ development^GO:0009653~anatomical structure morphogenesis^GO:0010646~regulation of cell communication^GO:0015833~peptide transport^GO:0019932~second-messenger-mediated signaling^GO:0022857~transmembrane transporter activity^GO:0022891~substrate-specific transmembrane tr…
ENSG00000234134	10.1667	2	6.35658	1.40115	0.38226	-3.53075	0.000414376	0.0326772	RP11-383C5.5	sense_intronic	chr10	125718771	125719365	-	-	-	-	-	-	-
ENSG00000265218	28.8333	11	20.607	1.1358	0.319996	-3.52813	0.000418511	0.0327717	RP11-927P21.1	antisense	chr17	64892729	64910180	+	-	-	-	-	-	-
ENSG00000000971	161.5	15.2	104.198	1.11712	0.379118	-3.52361	0.000425709	0.0329628	CFH	protein_coding	chr1	196651878	196747504	+	3075	CFH	complement factor H	1q31.3	hsa04610:Complement and coagulation cascades^hsa05150:Staphylococcus aureus infection	GO:0002252~immune effector process^GO:0002526~acute inflammatory response^GO:0002673~regulation of acute inflammatory response^GO:0002682~regulation of immune system process^GO:0002697~regulation of immune effector process^GO:0002920~regulation of humoral immune response^GO:0005515~protein binding^GO:0005576~extracellular region^GO:0006954~inflammatory response^GO:0006957~complement activation, a…
ENSG00000063015	563.333	118.6	363.824	1.32539	0.388351	-3.52163	0.000428906	0.0329628	SEZ6	protein_coding	chr17	28954901	29006440	-	124925	SEZ6	seizure related 6 homolog	17q11.2	-	GO:0005576~extracellular region^GO:0005615~extracellular space^GO:0005622~intracellular^GO:0005737~cytoplasm^GO:0007267~cell-cell signaling^GO:0007610~behavior^GO:0009966~regulation of signal transduction^GO:0010646~regulation of cell communication^GO:0016043~cellular component organization^GO:0023051~regulation of signaling^GO:0035556~intracellular signal transduction^GO:0043226~organelle^GO:004…
ENSG00000112218	160.167	357	243.973	-0.964035	0.273635	3.52058	0.000430609	0.0329628	GPR63	protein_coding	chr6	96794126	96837463	-	81491	GPR63	G protein-coupled receptor 63	6q16.1	-	GO:0005623~cell^GO:0032991~macromolecular complex^GO:0043234~protein complex^GO:0044464~cell part
ENSG00000132622	188.5	30.6	125.189	1.30065	0.392828	-3.51993	0.000431667	0.0329628	HSPA12B	protein_coding	chr20	3732667	3753111	+	116835	HSPA12B	heat shock protein family A (Hsp70) member 12B	20p13	-	GO:0001882~nucleoside binding^GO:0001883~purine nucleoside binding^GO:0005515~protein binding^GO:0005524~ATP binding^GO:0017076~purine nucleotide binding^GO:0030554~adenyl nucleotide binding^GO:0032549~ribonucleoside binding^GO:0032550~purine ribonucleoside binding^GO:0032553~ribonucleotide binding^GO:0032555~purine ribonucleotide binding^GO:0032559~adenyl ribonucleotide binding^GO:0035639~purine…
ENSG00000139626	26.1667	3.6	17.1002	1.30619	0.392262	-3.52073	0.000430356	0.0329628	ITGB7	protein_coding	chr12	53191318	53207307	-	3695	ITGB7	integrin subunit beta 7	12q13.13	-	GO:0005515~protein binding^GO:0005623~cell^GO:0005887~integral component of plasma membrane^GO:0007154~cell communication^GO:0007165~signal transduction^GO:0009653~anatomical structure morphogenesis^GO:0016043~cellular component organization^GO:0023052~signaling^GO:0030154~cell differentiation^GO:0031226~intrinsic component of plasma membrane^GO:0032502~developmental process^GO:0032989~cellular c…
ENSG00000227051	5066.83	2425.8	3837.72	0.96622	0.274645	-3.52104	0.000429857	0.0329628	C14orf132	lincRNA	chr14	96039324	96094080	+	56967	C14orf132	chromosome 14 open reading frame 132	14q32.2	-	-
ENSG00000230630	143.833	14	92.7932	1.13821	0.381086	-3.52492	0.000423616	0.0329628	DNM3OS	antisense	chr1	172136531	172144794	-	100628315	DNM3OS	DNM3 opposite strand/antisense RNA	1q24.3	-	-
ENSG00000115641	556	124.6	376.984	1.32136	0.386465	-3.51387	0.000441622	0.0331355	FHL2	protein_coding	chr2	105357712	105438513	-	2274	FHL2	four and a half LIM domains 2	2q12.2	-	GO:0005515~protein binding^GO:0005623~cell^GO:0005737~cytoplasm^GO:0005856~cytoskeleton^GO:0006915~apoptotic process^GO:0007275~multicellular organism development^GO:0008219~cell death^GO:0009653~anatomical structure morphogenesis^GO:0009887~organ morphogenesis^GO:0009888~tissue development^GO:0012501~programmed cell death^GO:0014706~striated muscle tissue development^GO:0030016~myofibril^GO:0030…
ENSG00000121621	274.167	888.6	543.056	-1.25016	0.355116	3.51401	0.000441398	0.0331355	KIF18A	protein_coding	chr11	28020620	28108308	-	81930	KIF18A	kinesin family member 18A	11p14.1	-	GO:0005886~plasma membrane^GO:0016020~membrane^GO:0032501~multicellular organismal process^GO:0042995~cell projection^GO:0044425~membrane part^GO:0044699~single-organism process^GO:0044763~single-organism cellular process^GO:0071944~cell periphery
ENSG00000145826	10.5	0	6.18759	0.729715	0.32478	-3.516	0.000438103	0.0331355	LECT2	protein_coding	chr5	135922279	135955034	-	3950	LECT2	leukocyte cell derived chemotaxin 2	5q31.1	-	GO:0005615~extracellular space^GO:0005737~cytoplasm^GO:0006935~chemotaxis^GO:0007275~multicellular organism development^GO:0009605~response to external stimulus^GO:0032502~developmental process^GO:0042330~taxis^GO:0044699~single-organism process^GO:0044707~single-multicellular organism process^GO:0044767~single-organism developmental process^GO:0048731~system development^GO:0048856~anatomical str…
ENSG00000176692	69.8333	7.6	43.7842	1.20283	0.386541	-3.5153	0.000439253	0.0331355	FOXC2	protein_coding	chr16	86567251	86569728	+	2303	FOXC2	forkhead box C2	16q24.1	-	GO:0000122~negative regulation of transcription from RNA polymerase II promoter^GO:0001501~skeletal system development^GO:0001657~ureteric bud development^GO:0001704~formation of primary germ layer^GO:0001756~somitogenesis^GO:0002009~morphogenesis of an epithelium^GO:0003002~regionalization^GO:0005515~protein binding^GO:0005622~intracellular^GO:0006366~transcription from RNA polymerase II promote…
ENSG00000272899	69.5	26.4	49.7954	1.146	0.325937	-3.51505	0.000439677	0.0331355	RP11-309L24.4	lincRNA	chr7	128866579	128872044	+	-	-	-	-	-	-
ENSG00000136636	943	1626.4	1228.16	-0.709262	0.202129	3.50851	0.000450617	0.033416	KCTD3	protein_coding	chr1	215567392	215621807	+	51133	KCTD3	potassium channel tetramerization domain containing 3	1q41	-	-
ENSG00000259402	3.5	14.6	8.28667	-1.33472	0.373213	3.50795	0.000451567	0.033416	RP11-30K9.4	sense_intronic	chr15	58815272	58817728	+	-	-	-	-	-	-
ENSG00000265763	69.6667	20.2	46.6135	1.26009	0.360556	-3.51036	0.000447499	0.033416	ZNF488	protein_coding	chr10	47365496	47384273	-	118738	ZNF488	zinc finger protein 488	10q11.22	-	GO:0005515~protein binding^GO:0005623~cell^GO:0007417~central nervous system development^GO:0022008~neurogenesis^GO:0030154~cell differentiation^GO:0032502~developmental process^GO:0043226~organelle^GO:0043227~membrane-bounded organelle^GO:0043229~intracellular organelle^GO:0043231~intracellular membrane-bounded organelle^GO:0044424~intracellular part^GO:0044464~cell part^GO:0044699~single-organi…
ENSG00000267251	25.6667	11.6	19.4199	1.02679	0.29075	-3.50837	0.000450858	0.033416	AC139100.3	antisense	chr18	80183680	80202992	+	-	-	-	-	-	-
ENSG00000281490	733.333	308.4	548.621	1.09286	0.312476	-3.50443	0.000457579	0.0336297	CICP14	processed_pseudogene	chr7	128655962	128658791	-	-	-	-	-	-	-
ENSG00000106018	191.167	47.4	133.447	1.31178	0.382226	-3.50077	0.000463919	0.0338697	VIPR2	protein_coding	chr7	159028175	159144957	-	7434	VIPR2	vasoactive intestinal peptide receptor 2	7q36.3	-	GO:0006139~nucleobase-containing compound metabolic process^GO:0006725~cellular aromatic compound metabolic process^GO:0008283~cell proliferation^GO:0008285~negative regulation of cell proliferation^GO:0009889~regulation of biosynthetic process^GO:0018130~heterocycle biosynthetic process^GO:0019219~regulation of nucleobase-containing compound metabolic process^GO:0019222~regulation of metabolic p…
ENSG00000280727	12.1667	31.8	20.398	-1.09393	0.310921	3.50073	0.000463991	0.0338697	AC137695.1	miRNA	chr3	129316261	129316391	-	-	-	-	-	-	-
ENSG00000130939	1753	2862	2214.25	-0.636401	0.18183	3.49974	0.000465706	0.0338801	UBE4B	protein_coding	chr1	10032832	10181239	+	10277	UBE4B	ubiquitination factor E4B	1p36.22	-	GO:0005515~protein binding^GO:0005737~cytoplasm^GO:0006464~cellular protein modification process^GO:0007275~multicellular organism development^GO:0008152~metabolic process^GO:0008219~cell death^GO:0009888~tissue development^GO:0019538~protein metabolic process^GO:0030154~cell differentiation^GO:0032501~multicellular organismal process^GO:0032502~developmental process^GO:0036211~protein modificati…
ENSG00000146250	382.833	75.2	264.38	1.3116	0.391662	-3.49812	0.000468558	0.0339496	PRSS35	protein_coding	chr6	83512538	83525704	+	167681	PRSS35	protease, serine 35	6q14.2	-	GO:0005622~intracellular^GO:0005623~cell^GO:0043226~organelle^GO:0043227~membrane-bounded organelle^GO:0043229~intracellular organelle^GO:0043231~intracellular membrane-bounded organelle^GO:0044424~intracellular part^GO:0044464~cell part
ENSG00000223573	109.333	299.8	191.435	-1.11254	0.317654	3.4974	0.000469814	0.0339496	TINCR	lincRNA	chr19	5558167	5568034	-	257000	TINCR	TINCR ubiquitin domain containing	19p13.3	-	-
ENSG00000133460	385.5	194.2	299.065	0.93886	0.268741	-3.49487	0.000474288	0.0341583	SLC2A11	protein_coding	chr22	23856703	23886309	+	66035	SLC2A11	solute carrier family 2 member 11	22q11.23	-	GO:0005622~intracellular^GO:0005634~nucleus^GO:0043226~organelle^GO:0043227~membrane-bounded organelle^GO:0043229~intracellular organelle^GO:0043231~intracellular membrane-bounded organelle
ENSG00000206567	68.1667	32	51.237	0.98826	0.282404	-3.49381	0.000476178	0.0341801	AC022007.5	lincRNA	chr3	10006418	10011209	-	-	-	-	-	-	-
ENSG00000176472	110.167	36.2	78.003	1.2306	0.354688	-3.48593	0.000490436	0.0350151	ZNF575	protein_coding	chr19	43525497	43536130	+	284346	ZNF575	zinc finger protein 575	19q13.31	-	GO:0003676~nucleic acid binding^GO:0003677~DNA binding^GO:0005488~binding^GO:0005622~intracellular^GO:0005634~nucleus^GO:0006139~nucleobase-containing compound metabolic process^GO:0006351~transcription, DNA-templated^GO:0006355~regulation of transcription, DNA-templated^GO:0006725~cellular aromatic compound metabolic process^GO:0006807~nitrogen compound metabolic process^GO:0008152~metabolic pro…
ENSG00000233967	42	91.6	62.2718	-0.920699	0.263832	3.48554	0.000491149	0.0350151	RP11-250B2.3	lincRNA	chr6	80443344	80465927	+	-	-	-	-	-	-
ENSG00000118515	613	215.6	431.031	1.18463	0.341821	-3.48141	0.000498774	0.0350338	SGK1	protein_coding	chr6	134169246	134318112	-	6446	SGK1	serum/glucocorticoid regulated kinase 1	6q23.2	-	GO:0005246~calcium channel regulator activity^GO:0005488~binding^GO:0005515~protein binding^GO:0005622~intracellular^GO:0005623~cell^GO:0005634~nucleus^GO:0005654~nucleoplasm^GO:0005783~endoplasmic reticulum^GO:0005789~endoplasmic reticulum membrane^GO:0006139~nucleobase-containing compound metabolic process^GO:0006351~transcription, DNA-templated^GO:0006355~regulation of transcription, DNA-templ…
ENSG00000167114	673.833	429	561.332	0.696409	0.200058	-3.48105	0.00049946	0.0350338	SLC27A4	protein_coding	chr9	128340646	128361470	+	10999	SLC27A4	solute carrier family 27 member 4	9q34.11	-	GO:0005886~plasma membrane^GO:0006629~lipid metabolic process^GO:0016020~membrane^GO:0016021~integral component of membrane^GO:0031224~intrinsic component of membrane^GO:0032501~multicellular organismal process^GO:0042221~response to chemical^GO:0042995~cell projection^GO:0044425~membrane part^GO:0044699~single-organism process^GO:0044763~single-organism cellular process^GO:0050896~response to st…
ENSG00000261879	37.3333	16.8	27.9827	1.02707	0.293808	-3.48196	0.000497749	0.0350338	RP11-333E1.1	antisense	chr17	5192084	5248069	+	-	-	-	-	-	-
ENSG00000283031	35.6667	9.2	24.6955	1.30851	0.378399	-3.48285	0.000496108	0.0350338	RP11-557N21.1	lincRNA	chr2	23667208	23685453	-	-	-	-	-	-	-
ENSG00000004948	31.1667	109.6	65.3617	-1.27521	0.365569	3.47739	0.00050632	0.0352851	CALCR	protein_coding	chr7	93424487	93574730	-	799	CALCR	calcitonin receptor	7q21.3	hsa04080:Neuroactive ligand-receptor interaction	GO:0001503~ossification^GO:0001669~acrosomal vesicle^GO:0002376~immune system process^GO:0002520~immune system development^GO:0005488~binding^GO:0005515~protein binding^GO:0005622~intracellular^GO:0005623~cell^GO:0006139~nucleobase-containing compound metabolic process^GO:0006140~regulation of nucleotide metabolic process^GO:0006171~cAMP biosynthetic process^GO:0006725~cellular aromatic compound …
ENSG00000169174	517.667	95.4	357.042	1.29627	0.392549	-3.47825	0.000504707	0.0352851	PCSK9	protein_coding	chr1	55039548	55064852	+	255738	PCSK9	proprotein convertase subtilisin/kexin type 9	1p32.3	-	GO:0005515~protein binding^GO:0005576~extracellular region^GO:0005737~cytoplasm^GO:0005886~plasma membrane^GO:0007275~multicellular organism development^GO:0008152~metabolic process^GO:0008203~cholesterol metabolic process^GO:0008219~cell death^GO:0009267~cellular response to starvation^GO:0010941~regulation of cell death^GO:0016125~sterol metabolic process^GO:0016485~protein processing^GO:001654…
ENSG00000221944	199.167	128.4	164.816	0.638987	0.184185	-3.46831	0.000523737	0.0363811	TIGD1	protein_coding	chr2	232547968	232550592	-	200765	TIGD1	tigger transposable element derived 1	2q37.1	-	GO:0005623~cell^GO:0044464~cell part
ENSG00000067842	109.667	35.4	74.6211	1.21315	0.351495	-3.46463	0.000530952	0.0365288	ATP2B3	protein_coding	chrX	153517676	153582939	+	492	ATP2B3	ATPase plasma membrane Ca2+ transporting 3	Xq28	-	GO:0005515~protein binding^GO:0005622~intracellular^GO:0006811~ion transport^GO:0006873~cellular ion homeostasis^GO:0019725~cellular homeostasis^GO:0030003~cellular cation homeostasis^GO:0034220~ion transmembrane transport^GO:0043231~intracellular membrane-bounded organelle^GO:0050801~ion homeostasis^GO:0055080~cation homeostasis^GO:0055082~cellular chemical homeostasis^GO:0055085~transmembrane t…
ENSG00000133106	24.6667	3.4	15.6885	1.29106	0.392314	-3.46523	0.000529778	0.0365288	EPSTI1	protein_coding	chr13	42886388	42992271	-	94240	EPSTI1	epithelial stromal interaction 1	13q14.11	-	-
ENSG00000205078	92.8333	55	75.8661	0.765941	0.220848	-3.46547	0.000529315	0.0365288	SYCE1L	protein_coding	chr16	77199397	77213215	+	100130958	SYCE1L	synaptonemal complex central element protein 1 like	16q23.1	-	GO:0000280~nuclear division^GO:0000793~condensed chromosome^GO:0005622~intracellular^GO:0006996~organelle organization^GO:0007049~cell cycle^GO:0007059~chromosome segregation^GO:0016043~cellular component organization^GO:0022402~cell cycle process^GO:0022607~cellular component assembly^GO:0031981~nuclear lumen^GO:0043226~organelle^GO:0043228~non-membrane-bounded organelle^GO:0043229~intracellular…
ENSG00000076108	3814.17	6674.4	5013.11	-0.728948	0.21067	3.45966	0.000540865	0.0365488	BAZ2A	protein_coding	chr12	56595596	56636816	-	11176	BAZ2A	bromodomain adjacent to zinc finger domain 2A	12q13.3	-	GO:0005515~protein binding^GO:0005623~cell^GO:0005654~nucleoplasm^GO:0005730~nucleolus^GO:0006304~DNA modification^GO:0016043~cellular component organization^GO:0031974~membrane-enclosed lumen^GO:0031981~nuclear lumen^GO:0032991~macromolecular complex^GO:0043226~organelle^GO:0043227~membrane-bounded organelle^GO:0043228~non-membrane-bounded organelle^GO:0043229~intracellular organelle^GO:0043231~…
ENSG00000101972	1865.67	3105.2	2396.26	-0.648547	0.187461	3.45938	0.000541425	0.0365488	STAG2	protein_coding	chrX	123960212	124422664	+	10735	STAG2	stromal antigen 2	Xq25	-	GO:0000003~reproduction^GO:0005515~protein binding^GO:0005622~intracellular^GO:0005634~nucleus^GO:0005730~nucleolus^GO:0006139~nucleobase-containing compound metabolic process^GO:0006464~cellular protein modification process^GO:0006725~cellular aromatic compound metabolic process^GO:0009059~macromolecule biosynthetic process^GO:0009889~regulation of biosynthetic process^GO:0010556~regulation of m…
ENSG00000106333	1713.33	435.2	1187.75	1.29343	0.381188	-3.4617	0.000536771	0.0365488	PCOLCE	protein_coding	chr7	100602177	100608175	+	5118	PCOLCE	procollagen C-endopeptidase enhancer	7q22.1	-	GO:0005488~binding^GO:0005515~protein binding^GO:0005581~collagen trimer^GO:0009893~positive regulation of metabolic process^GO:0010604~positive regulation of macromolecule metabolic process^GO:0019222~regulation of metabolic process^GO:0031012~extracellular matrix^GO:0031323~regulation of cellular metabolic process^GO:0031982~vesicle^GO:0031988~membrane-bounded vesicle^GO:0032403~protein complex…
ENSG00000143033	1204.17	2275	1651.72	-0.814029	0.235095	3.46163	0.000536914	0.0365488	MTF2	protein_coding	chr1	93079235	93139081	+	22823	MTF2	metal response element binding transcription factor 2	1p22.1	-	GO:0005515~protein binding^GO:0005737~cytoplasm^GO:0006464~cellular protein modification process^GO:0006479~protein methylation^GO:0007275~multicellular organism development^GO:0008152~metabolic process^GO:0008213~protein alkylation^GO:0009890~negative regulation of biosynthetic process^GO:0010558~negative regulation of macromolecule biosynthetic process^GO:0010629~negative regulation of gene exp…
ENSG00000183208	69	33	52.8079	0.9806	0.283022	-3.46005	0.000540084	0.0365488	GDPGP1	protein_coding	chr15	90233808	90245811	+	390637	GDPGP1	GDP-D-glucose phosphorylase 1	15q26.1	-	GO:0000166~nucleotide binding^GO:0003824~catalytic activity^GO:0005622~intracellular^GO:0005737~cytoplasm^GO:0008152~metabolic process^GO:0016740~transferase activity^GO:0016772~transferase activity, transferring phosphorus-containing groups^GO:0016787~hydrolase activity^GO:0036094~small molecule binding^GO:0043085~positive regulation of catalytic activity^GO:0044238~primary metabolic process^GO:…
ENSG00000214717	967.5	562.2	786.65	0.796052	0.230097	-3.46026	0.00053965	0.0365488	ZBED1	protein_coding	chrX	2486414	2500967	-	9189	ZBED1	zinc finger BED-type containing 1	Xp22.33	-	GO:0005515~protein binding^GO:0005622~intracellular^GO:0005634~nucleus^GO:0006139~nucleobase-containing compound metabolic process^GO:0006351~transcription, DNA-templated^GO:0006355~regulation of transcription, DNA-templated^GO:0006357~regulation of transcription from RNA polymerase II promoter^GO:0006725~cellular aromatic compound metabolic process^GO:0009059~macromolecule biosynthetic process^G…
ENSG00000176971	763.667	139.6	507.84	1.28465	0.392739	-3.45737	0.000545475	0.036707	FIBIN	protein_coding	chr11	26994184	26996121	+	387758	FIBIN	fin bud initiation factor homolog (zebrafish)	11p14.2	-	GO:0005794~Golgi apparatus
ENSG00000017427	17.8333	0.6	10.2819	0.966514	0.357926	-3.44966	0.000561296	0.0369424	IGF1	protein_coding	chr12	102395867	102480645	-	3479	IGF1	insulin like growth factor 1	12q23.2	hsa04550:Signaling pathways regulating pluripotency of stem cells^hsa05205:Proteoglycans in cancer	GO:0000278~mitotic cell cycle^GO:0000280~nuclear division^GO:0001501~skeletal system development^GO:0001934~positive regulation of protein phosphorylation^GO:0005515~protein binding^GO:0005623~cell^GO:0005975~carbohydrate metabolic process^GO:0006082~organic acid metabolic process^GO:0006090~pyruvate metabolic process^GO:0006091~generation of precursor metabolites and energy^GO:0006096~glycolytic…
ENSG00000106991	345	83	238.001	1.29639	0.384999	-3.44816	0.000564412	0.0369424	ENG	protein_coding	chr9	127815012	127854756	-	2022	ENG	endoglin	9q34.11	-	GO:0003008~system process^GO:0003273~cell migration involved in endocardial cushion formation^GO:0004871~signal transducer activity^GO:0004872~receptor activity^GO:0004888~transmembrane signaling receptor activity^GO:0005886~plasma membrane^GO:0005912~adherens junction^GO:0005924~cell-substrate adherens junction^GO:0005925~focal adhesion^GO:0007154~cell communication^GO:0007165~signal transductio…
ENSG00000112394	175	45	123.682	1.29077	0.381226	-3.44848	0.000563753	0.0369424	SLC16A10	protein_coding	chr6	111087503	111231194	+	117247	SLC16A10	solute carrier family 16 member 10	6q21	-	GO:0005623~cell^GO:0009914~hormone transport^GO:0044459~plasma membrane part^GO:0044464~cell part^GO:0071705~nitrogen compound transport^GO:0098590~plasma membrane region
ENSG00000122176	48.8333	3	29.6299	0.97823	0.364255	-3.45114	0.00055823	0.0369424	FMOD	protein_coding	chr1	203340628	203351489	-	2331	FMOD	fibromodulin	1q32.1	-	GO:0005515~protein binding^GO:0005576~extracellular region^GO:0005737~cytoplasm^GO:0006022~aminoglycan metabolic process^GO:0006026~aminoglycan catabolic process^GO:0006928~movement of cell or subcellular component^GO:0007275~multicellular organism development^GO:0008152~metabolic process^GO:0030154~cell differentiation^GO:0032501~multicellular organismal process^GO:0032502~developmental process^…
ENSG00000122547	569.667	130.8	385.03	1.29967	0.386381	-3.4539	0.000552542	0.0369424	EEPD1	protein_coding	chr7	36153149	36301543	+	80820	EEPD1	endonuclease/exonuclease/phosphatase family domain containing 1	7p14.2	-	GO:0003676~nucleic acid binding^GO:0003677~DNA binding^GO:0005488~binding^GO:0006139~nucleobase-containing compound metabolic process^GO:0006725~cellular aromatic compound metabolic process^GO:0006807~nitrogen compound metabolic process^GO:0006950~response to stress^GO:0033554~cellular response to stress^GO:0034641~cellular nitrogen compound metabolic process^GO:0044260~cellular macromolecule met…
ENSG00000126368	90.6667	280.4	172.622	-1.18245	0.34178	3.45311	0.000554161	0.0369424	NR1D1	protein_coding	chr17	40092787	40100725	-	9572	NR1D1	nuclear receptor subfamily 1 group D member 1	17q21.1	-	GO:0000122~negative regulation of transcription from RNA polymerase II promoter^GO:0001046~core promoter sequence-specific DNA binding^GO:0001047~core promoter binding^GO:0005515~protein binding^GO:0005622~intracellular^GO:0005654~nucleoplasm^GO:0005737~cytoplasm^GO:0006366~transcription from RNA polymerase II promoter^GO:0006810~transport^GO:0006950~response to stress^GO:0007267~cell-cell signal…
ENSG00000176046	268.667	39	174.398	1.23417	0.391026	-3.45171	0.000557039	0.0369424	NUPR1	protein_coding	chr16	28532708	28539174	-	26471	NUPR1	nuclear protein 1, transcriptional regulator	16p11.2	-	GO:0005622~intracellular^GO:0005737~cytoplasm^GO:0006464~cellular protein modification process^GO:0006974~cellular response to DNA damage stimulus^GO:0007049~cell cycle^GO:0008152~metabolic process^GO:0008219~cell death^GO:0008630~intrinsic apoptotic signaling pathway in response to DNA damage^GO:0012501~programmed cell death^GO:0016043~cellular component organization^GO:0019538~protein metabolic…
ENSG00000261762	19.3333	4.2	11.7188	1.32092	0.380526	-3.44847	0.000563774	0.0369424	RP11-650L12.2	antisense	chr15	78589123	78591276	-	-	-	-	-	-	-
ENSG00000260128	3.66667	13.2	7.70688	-1.26306	0.359569	3.44632	0.000568275	0.0370783	ULK4P2	transcribed_unprocessed_pseudogene	chr15	30572738	30600647	+	100288380	ULK4P2	ULK4 pseudogene 2	15q13.2	-	-
ENSG00000272711	28.8333	7.6	20.0007	1.29846	0.378315	-3.44553	0.000569932	0.0370783	RP11-259N19.1	lincRNA	chr2	74832655	74833987	-	-	-	-	-	-	-
ENSG00000164327	755.667	1603.4	1121.42	-0.91194	0.264687	3.44368	0.000573862	0.0372215	RICTOR	protein_coding	chr5	38937919	39074408	-	253260	RICTOR	RPTOR independent companion of MTOR complex 2	5p13.1	-	GO:0001932~regulation of protein phosphorylation^GO:0001934~positive regulation of protein phosphorylation^GO:0005737~cytoplasm^GO:0006464~cellular protein modification process^GO:0006468~protein phosphorylation^GO:0006793~phosphorus metabolic process^GO:0006796~phosphate-containing compound metabolic process^GO:0007155~cell adhesion^GO:0007275~multicellular organism development^GO:0008284~positi…
ENSG00000117650	642.833	2556.8	1479.35	-1.30717	0.379571	3.44274	0.000575855	0.0372386	NEK2	protein_coding	chr1	211658657	211675630	-	4751	NEK2	NIMA related kinase 2	1q32.3	-	GO:0000226~microtubule cytoskeleton organization^GO:0005515~protein binding^GO:0005737~cytoplasm^GO:0006464~cellular protein modification process^GO:0007275~multicellular organism development^GO:0008152~metabolic process^GO:0019538~protein metabolic process^GO:0032501~multicellular organismal process^GO:0032502~developmental process^GO:0036211~protein modification process^GO:0043085~positive regu…
ENSG00000143127	131.333	26.8	84.6624	1.29991	0.389667	-3.4417	0.000578065	0.0372696	ITGA10	protein_coding	chr1	145891208	145910189	-	8515	ITGA10	integrin subunit alpha 10	1q21.1	-	GO:0005515~protein binding^GO:0005886~plasma membrane^GO:0044459~plasma membrane part^GO:0044699~single-organism process^GO:0044763~single-organism cellular process^GO:0098797~plasma membrane protein complex
ENSG00000254122	453.333	205.6	338.677	1.00993	0.294146	-3.43686	0.000588505	0.0378295	PCDHGB7	protein_coding	chr5	141417645	141512979	+	56099	PCDHGB7	protocadherin gamma subfamily B, 7	5q31.3	-	GO:0005509~calcium ion binding^GO:0007155~cell adhesion^GO:0007156~homophilic cell adhesion via plasma membrane adhesion molecules^GO:0016021~integral component of membrane^GO:0022610~biological adhesion^GO:0031224~intrinsic component of membrane^GO:0043167~ion binding^GO:0043169~cation binding^GO:0044425~membrane part^GO:0046872~metal ion binding^GO:0098609~cell-cell adhesion^GO:0098742~cell-cel…
ENSG00000244731	124.667	40.4	87.4748	1.22452	0.359022	-3.43065	0.000602131	0.0385902	C4A	protein_coding	chr6	31982024	32002681	+	720	C4A	complement C4A (Rodgers blood group)	6p21.33	hsa05150:Staphylococcus aureus infection^hsa05322:Systemic lupus erythematosus	GO:0002376~immune system process^GO:0002443~leukocyte mediated immunity^GO:0002449~lymphocyte mediated immunity^GO:0002682~regulation of immune system process^GO:0002684~positive regulation of immune system process^GO:0002697~regulation of immune effector process^GO:0005488~binding^GO:0005515~protein binding^GO:0005623~cell^GO:0006950~response to stress^GO:0006952~defense response^GO:0006955~immu…
ENSG00000172845	1557.5	2515	1964.36	-0.622374	0.181497	3.4289	0.00060603	0.0386102	SP3	protein_coding	chr2	173906459	173965702	-	6670	SP3	Sp3 transcription factor	2q31.1	-	GO:0001501~skeletal system development^GO:0001654~eye development^GO:0005515~protein binding^GO:0005623~cell^GO:0005737~cytoplasm^GO:0006464~cellular protein modification process^GO:0007275~multicellular organism development^GO:0007423~sensory organ development^GO:0009653~anatomical structure morphogenesis^GO:0009790~embryo development^GO:0009887~organ morphogenesis^GO:0030098~lymphocyte differen…
ENSG00000122862	9.83333	0.6	6.09607	1.25542	0.382756	-3.42644	0.000611538	0.0388462	SRGN	protein_coding	chr10	69088106	69104811	+	5552	SRGN	serglycin	10q22.1	-	GO:0005515~protein binding^GO:0005623~cell^GO:0007154~cell communication^GO:0007165~signal transduction^GO:0009888~tissue development^GO:0016043~cellular component organization^GO:0023052~signaling^GO:0030282~bone mineralization^GO:0030500~regulation of bone mineralization^GO:0031090~organelle membrane^GO:0031974~membrane-enclosed lumen^GO:0032502~developmental process^GO:0043226~organelle^GO:004…
ENSG00000270641	2	16.4	8.41538	-1.34249	0.392658	3.42466	0.000615571	0.0389874	TSIX	lincRNA	chrX	73792205	73829231	+	9383	TSIX	TSIX transcript, XIST antisense RNA	Xq13.2	-	-
ENSG00000152409	693.333	1127.2	883.757	-0.601856	0.175799	3.42339	0.000618446	0.0390546	JMY	protein_coding	chr5	79236189	79327215	+	133746	JMY	junction mediating and regulatory protein, p53 cofactor	5q14.1	-	GO:0005737~cytoplasm^GO:0009966~regulation of signal transduction^GO:0010646~regulation of cell communication^GO:0023051~regulation of signaling^GO:0044699~single-organism process^GO:0048583~regulation of response to stimulus^GO:0051130~positive regulation of cellular component organization^GO:0065008~regulation of biological quality^GO:0065009~regulation of molecular function^GO:1902531~regulati…
ENSG00000224239	15.6667	2.2	10.3366	1.2978	0.392554	-3.42137	0.000623076	0.0392319	AC090044.2	lincRNA	chr3	857124	858091	+	-	-	-	-	-	-
ENSG00000103196	986.167	137.6	646.813	1.20157	0.389559	-3.41776	0.00063138	0.0396389	CRISPLD2	protein_coding	chr16	84819984	84920768	+	83716	CRISPLD2	cysteine rich secretory protein LCCL domain containing 2	16q24.1	-	GO:0005576~extracellular region^GO:0005622~intracellular^GO:0005737~cytoplasm^GO:0016043~cellular component organization^GO:0043226~organelle^GO:0043229~intracellular organelle^GO:0043230~extracellular organelle^GO:0044421~extracellular region part^GO:0044424~intracellular part^GO:0044444~cytoplasmic part^GO:0044707~single-multicellular organism process^GO:0070062~extracellular exosome^GO:0071840…
ENSG00000099998	96	19.4	61.3648	1.29194	0.390497	-3.41607	0.000635316	0.0397659	GGT5	protein_coding	chr22	24219654	24245142	-	2687	GGT5	gamma-glutamyltransferase 5	22q11.23	-	GO:0003840~gamma-glutamyltransferase activity^GO:0006690~icosanoid metabolic process^GO:0006691~leukotriene metabolic process^GO:0006750~glutathione biosynthetic process^GO:0006807~nitrogen compound metabolic process^GO:0008152~metabolic process^GO:0008242~omega peptidase activity^GO:0009058~biosynthetic process^GO:0016755~transferase activity, transferring amino-acyl groups^GO:0019184~nonribosom…
ENSG00000120068	44.6667	0.8	24.7751	0.627918	0.314107	-3.41481	0.000638264	0.0397659	HOXB8	protein_coding	chr17	48611377	48614939	-	3218	HOXB8	homeobox B8	17q21.32	-	GO:0001501~skeletal system development^GO:0003002~regionalization^GO:0005622~intracellular^GO:0007389~pattern specification process^GO:0007610~behavior^GO:0007625~grooming behavior^GO:0009790~embryo development^GO:0009792~embryo development ending in birth or egg hatching^GO:0009887~organ morphogenesis^GO:0009952~anterior/posterior pattern specification^GO:0043009~chordate embryonic development^G…
ENSG00000125388	177.333	88.2	136.358	0.935255	0.27393	-3.41422	0.000639659	0.0397659	GRK4	protein_coding	chr4	2963608	3040747	+	2868	GRK4	G protein-coupled receptor kinase 4	4p16.3	hsa04062:Chemokine signaling pathway	GO:0001750~photoreceptor outer segment^GO:0003824~catalytic activity^GO:0005737~cytoplasm^GO:0006464~cellular protein modification process^GO:0006468~protein phosphorylation^GO:0006793~phosphorus metabolic process^GO:0006796~phosphate-containing compound metabolic process^GO:0009605~response to external stimulus^GO:0009966~regulation of signal transduction^GO:0009968~negative regulation of signal…
ENSG00000274441	29.8333	2.4	18.8026	1.07732	0.375051	-3.41373	0.00064079	0.0397659	CTD-2282P23.2	antisense	chr5	36636019	36649347	-	-	-	-	-	-	-
ENSG00000110169	63.5	24.8	45.8496	1.11311	0.326327	-3.40958	0.000650637	0.0400309	HPX	protein_coding	chr11	6431049	6442617	-	3263	HPX	hemopexin	11p15.4	-	GO:0007154~cell communication^GO:0007165~signal transduction^GO:0023052~signaling^GO:0042221~response to chemical^GO:0044699~single-organism process^GO:0044700~single organism signaling^GO:0044763~single-organism cellular process^GO:0050896~response to stimulus^GO:0051716~cellular response to stimulus^GO:0071682~endocytic vesicle lumen^GO:0072562~blood microparticle
ENSG00000172137	258.833	39	165.786	1.23051	0.39157	-3.4108	0.000647719	0.0400309	CALB2	protein_coding	chr16	71358713	71390438	+	794	CALB2	calbindin 2	16q22.2	-	GO:0005622~intracellular^GO:0005737~cytoplasm^GO:0005829~cytosol^GO:0042592~homeostatic process^GO:0043226~organelle^GO:0043229~intracellular organelle^GO:0044424~intracellular part^GO:0044444~cytoplasmic part^GO:0044463~cell projection part
ENSG00000181450	493.167	1325.4	850.065	-1.11803	0.327413	3.40992	0.000649816	0.0400309	ZNF678	protein_coding	chr1	227563543	227677443	+	339500	ZNF678	zinc finger protein 678	1q42.13	-	GO:0008152~metabolic process^GO:0044424~intracellular part^GO:0071704~organic substance metabolic process
ENSG00000125726	2.33333	11.4	6.24968	-1.34287	0.384057	3.40809	0.000654193	0.040135	CD70	protein_coding	chr19	6583183	6604103	-	970	CD70	CD70 molecule	19p13.3	-	GO:0005488~binding^GO:0043226~organelle^GO:0043227~membrane-bounded organelle^GO:0050789~regulation of biological process^GO:0050794~regulation of cellular process^GO:0065007~biological regulation
ENSG00000174226	3.83333	26	13.7766	-1.33212	0.392676	3.40703	0.000656729	0.0401762	SNX31	protein_coding	chr8	100572882	100663415	-	169166	SNX31	sorting nexin 31	8q22.3	-	GO:0005515~protein binding^GO:0005622~intracellular^GO:0043231~intracellular membrane-bounded organelle
ENSG00000157388	104.667	23	68.2543	1.28802	0.388292	-3.40468	0.000662406	0.040227	CACNA1D	protein_coding	chr3	53494656	53813733	+	776	CACNA1D	calcium voltage-gated channel subunit alpha1 D	3p21.1	hsa05410:Hypertrophic cardiomyopathy (HCM)^hsa05412:Arrhythmogenic right ventricular cardiomyopathy (ARVC)^hsa05414:Dilated cardiomyopathy	GO:0002790~peptide secretion^GO:0005244~voltage-gated ion channel activity^GO:0005515~protein binding^GO:0005623~cell^GO:0005737~cytoplasm^GO:0006810~transport^GO:0006928~movement of cell or subcellular component^GO:0006936~muscle contraction^GO:0006941~striated muscle contraction^GO:0007186~G-protein coupled receptor signaling pathway^GO:0007600~sensory perception^GO:0008092~cytoskeletal protein…
ENSG00000172403	176.833	33	118.496	1.26933	0.392726	-3.40284	0.0006669	0.040227	SYNPO2	protein_coding	chr4	118850688	119061247	+	171024	SYNPO2	synaptopodin 2	4q26	-	GO:0005737~cytoplasm^GO:0042805~actinin binding^GO:0044444~cytoplasmic part^GO:0044699~single-organism process^GO:0051130~positive regulation of cellular component organization
ENSG00000185591	1877	3595.4	2629.01	-0.817397	0.240122	3.40314	0.000666173	0.040227	SP1	protein_coding	chr12	53380176	53416446	+	6667	SP1	Sp1 transcription factor	12q13.13	-	GO:0005515~protein binding^GO:0005623~cell^GO:0005654~nucleoplasm^GO:0006357~regulation of transcription from RNA polymerase II promoter^GO:0006366~transcription from RNA polymerase II promoter^GO:0009719~response to endogenous stimulus^GO:0009891~positive regulation of biosynthetic process^GO:0010557~positive regulation of macromolecule biosynthetic process^GO:0010628~positive regulation of gene…
ENSG00000274093	10.6667	1.2	6.75674	1.31069	0.391429	-3.40315	0.000666137	0.040227	RP11-140H17.2	sense_intronic	chr16	69632141	69632571	+	-	-	-	-	-	-
ENSG00000154646	89.6667	12.2	52.7474	1.23472	0.391634	-3.40119	0.000670921	0.040244	TMPRSS15	protein_coding	chr21	18269116	18485879	-	5651	TMPRSS15	transmembrane protease, serine 15	21q21.1	-	GO:0003824~catalytic activity^GO:0005623~cell^GO:0006810~transport^GO:0008152~metabolic process^GO:0044238~primary metabolic process^GO:0044464~cell part^GO:0051234~establishment of localization^GO:0071704~organic substance metabolic process
ENSG00000178127	40	99.8	65.1399	-1.04858	0.307648	3.40193	0.000669126	0.040244	NDUFV2	protein_coding	chr18	9102630	9134345	+	4729	NDUFV2	NADH:ubiquinone oxidoreductase core subunit V2	18p11.22	-	GO:0005622~intracellular^GO:0005737~cytoplasm^GO:0006753~nucleoside phosphate metabolic process^GO:0006793~phosphorus metabolic process^GO:0006796~phosphate-containing compound metabolic process^GO:0006996~organelle organization^GO:0007507~heart development^GO:0009117~nucleotide metabolic process^GO:0009888~tissue development^GO:0016043~cellular component organization^GO:0016310~phosphorylation^G…
ENSG00000115163	194.833	685.2	408.337	-1.25989	0.369907	3.4004	0.000672885	0.0402497	CENPA	protein_coding	chr2	26764289	26801067	+	1058	CENPA	centromere protein A	2p23.3	-	GO:0000776~kinetochore^GO:0005515~protein binding^GO:0005623~cell^GO:0005737~cytoplasm^GO:0007017~microtubule-based process^GO:0008104~protein localization^GO:0033036~macromolecule localization^GO:0043234~protein complex^GO:0044444~cytoplasmic part^GO:0044464~cell part^GO:0044699~single-organism process^GO:0044763~single-organism cellular process^GO:0051179~localization^GO:0051234~establishment o…
ENSG00000143340	55	8.4	34.2413	1.25672	0.39256	-3.3969	0.000681529	0.0404299	FAM163A	protein_coding	chr1	179743163	179816198	+	148753	FAM163A	family with sequence similarity 163 member A	1q25.2	-	-
ENSG00000145244	226.833	39.2	147.279	1.26009	0.392829	-3.39755	0.000679927	0.0404299	CORIN	protein_coding	chr4	47593998	47838106	-	10699	CORIN	corin, serine peptidase	4p12	-	GO:0001990~regulation of systemic arterial blood pressure by hormone^GO:0003044~regulation of systemic arterial blood pressure mediated by a chemical signal^GO:0003824~catalytic activity^GO:0005887~integral component of plasma membrane^GO:0006508~proteolysis^GO:0008217~regulation of blood pressure^GO:0008233~peptidase activity^GO:0010817~regulation of hormone levels^GO:0016021~integral component …
ENSG00000215190	74.5	21	51.9962	1.25948	0.374494	-3.39746	0.000680157	0.0404299	LINC00680	lincRNA	chr6	57946074	57961501	-	728411	GUSBP1	glucuronidase, beta pseudogene 1	5p14.3	-	-
ENSG00000166106	1325.67	318.6	892.826	1.27716	0.386296	-3.39296	0.000691425	0.0407922	ADAMTS15	protein_coding	chr11	130448974	130476641	+	170689	ADAMTS15	ADAM metallopeptidase with thrombospondin type 1 motif 15	11q24.3	-	GO:0004222~metalloendopeptidase activity^GO:0008237~metallopeptidase activity^GO:0008270~zinc ion binding^GO:0046914~transition metal ion binding
ENSG00000111300	824.167	1491.4	1106.03	-0.759858	0.22415	3.38925	0.000700833	0.0411219	NAA25	protein_coding	chr12	112026689	112109022	-	80018	NAA25	N(alpha)-acetyltransferase 25, NatB auxiliary subunit	12q24.13	-	GO:0005623~cell^GO:0005654~nucleoplasm^GO:0031974~membrane-enclosed lumen^GO:0031981~nuclear lumen^GO:0032991~macromolecular complex^GO:0043226~organelle^GO:0043227~membrane-bounded organelle^GO:0043229~intracellular organelle^GO:0043231~intracellular membrane-bounded organelle^GO:0043233~organelle lumen^GO:0044422~organelle part^GO:0044424~intracellular part^GO:0044428~nuclear part^GO:0044444~cy…
ENSG00000259891	124	71.6	99.2988	0.764828	0.225516	-3.38967	0.000699773	0.0411219	CTA-204B4.2	antisense	chr8	140505813	140508043	-	-	-	-	-	-	-
ENSG00000154122	806.167	271.2	566.063	1.17341	0.34822	-3.38841	0.000702984	0.041136	ANKH	protein_coding	chr5	14704804	14871778	-	56172	ANKH	ANKH inorganic pyrophosphate transport regulator	5p15.2	-	GO:0001503~ossification^GO:0005215~transporter activity^GO:0005887~integral component of plasma membrane^GO:0007275~multicellular organism development^GO:0009888~tissue development^GO:0015075~ion transmembrane transporter activity^GO:0015291~secondary active transmembrane transporter activity^GO:0016021~integral component of membrane^GO:0022804~active transmembrane transporter activity^GO:0022892…
ENSG00000115896	375.5	152	271.175	1.08819	0.321997	-3.38691	0.000706854	0.0411389	PLCL1	protein_coding	chr2	197804702	198572581	+	5334	PLCL1	phospholipase C like 1 (inactive)	2q33.1	-	GO:0003824~catalytic activity^GO:0004871~signal transducer activity^GO:0005515~protein binding^GO:0005623~cell^GO:0005737~cytoplasm^GO:0006464~cellular protein modification process^GO:0006793~phosphorus metabolic process^GO:0006796~phosphate-containing compound metabolic process^GO:0007186~G-protein coupled receptor signaling pathway^GO:0036094~small molecule binding^GO:0036211~protein modificati…
ENSG00000254254	12.5	0.8	7.93647	1.13366	0.376289	-3.38725	0.000705959	0.0411389	RP11-17A4.2	antisense	chr8	56445807	56552067	+	-	-	-	-	-	-
ENSG00000048392	573.833	1169.6	821.667	-0.844912	0.249475	3.38554	0.00071039	0.0412332	RRM2B	protein_coding	chr8	102204502	102239118	-	50484	RRM2B	ribonucleotide reductase regulatory TP53 inducible subunit M2B	8q22.3	-	GO:0005515~protein binding^GO:0005622~intracellular^GO:0005634~nucleus^GO:0006139~nucleobase-containing compound metabolic process^GO:0006725~cellular aromatic compound metabolic process^GO:0006915~apoptotic process^GO:0008219~cell death^GO:0009059~macromolecule biosynthetic process^GO:0010941~regulation of cell death^GO:0012501~programmed cell death^GO:0018130~heterocycle biosynthetic process^GO…
ENSG00000114796	2021.17	4625.4	3143.53	-0.993757	0.293843	3.37922	0.000726923	0.0419667	KLHL24	protein_coding	chr3	183635568	183684477	+	54800	KLHL24	kelch like family member 24	3q27.1	-	GO:0003824~catalytic activity^GO:0005737~cytoplasm^GO:0006464~cellular protein modification process^GO:0007166~cell surface receptor signaling pathway^GO:0009966~regulation of signal transduction^GO:0010469~regulation of receptor activity^GO:0010646~regulation of cell communication^GO:0016740~transferase activity^GO:0019538~protein metabolic process^GO:0023051~regulation of signaling^GO:0036211~p…
ENSG00000156804	306.667	98.2	218.537	1.21936	0.363986	-3.37924	0.000726872	0.0419667	FBXO32	protein_coding	chr8	123497889	123541206	-	114907	FBXO32	F-box protein 32	8q24.13	-	GO:0005515~protein binding^GO:0005622~intracellular^GO:0005634~nucleus^GO:0006464~cellular protein modification process^GO:0006511~ubiquitin-dependent protein catabolic process^GO:0009056~catabolic process^GO:0009057~macromolecule catabolic process^GO:0014070~response to organic cyclic compound^GO:0016567~protein ubiquitination^GO:0019787~ubiquitin-like protein transferase activity^GO:0019941~mod…
ENSG00000091483	779.667	1243	970.599	-0.609316	0.180493	3.37561	0.000736534	0.0422603	FH	protein_coding	chr1	241497603	241519761	-	2271	FH	fumarate hydratase	1q43	hsa01130:Biosynthesis of antibiotics^hsa05211:Renal cell carcinoma	GO:0005515~protein binding^GO:0005576~extracellular region^GO:0005737~cytoplasm^GO:0006082~organic acid metabolic process^GO:0008152~metabolic process^GO:0031982~vesicle^GO:0031988~membrane-bounded vesicle^GO:0032501~multicellular organismal process^GO:0043230~extracellular organelle^GO:0044421~extracellular region part^GO:0044424~intracellular part^GO:0044699~single-organism process^GO:0044707~s…
ENSG00000162409	460.5	1019.4	707.348	-0.948049	0.280834	3.37364	0.000741822	0.0422603	PRKAA2	protein_coding	chr1	56645322	56715335	+	5563	PRKAA2	protein kinase AMP-activated catalytic subunit alpha 2	1p32.2	-	GO:0005515~protein binding^GO:0005737~cytoplasm^GO:0006082~organic acid metabolic process^GO:0006464~cellular protein modification process^GO:0006695~cholesterol biosynthetic process^GO:0006733~oxidoreduction coenzyme metabolic process^GO:0006839~mitochondrial transport^GO:0008152~metabolic process^GO:0008203~cholesterol metabolic process^GO:0008219~cell death^GO:0009267~cellular response to star…
ENSG00000260361	5.5	24.8	13.933	-1.30055	0.382406	3.37533	0.000737278	0.0422603	CTD-2313J17.5	sense_intronic	chr15	92779757	92781492	-	-	-	-	-	-	-
ENSG00000185614	46.6667	10.2	31.5839	1.28199	0.389233	-3.37226	0.000745535	0.0423598	FAM212A	protein_coding	chr3	49803254	49805030	+	389119	FAM212A	family with sequence similarity 212 member A	3p21.31	-	GO:0005515~protein binding^GO:0007275~multicellular organism development^GO:0007399~nervous system development^GO:0009790~embryo development^GO:0009888~tissue development^GO:0032501~multicellular organismal process^GO:0032502~developmental process^GO:0035295~tube development^GO:0044699~single-organism process^GO:0044707~single-multicellular organism process^GO:0044767~single-organism developmenta…
ENSG00000104327	832.5	161.6	517.167	1.26784	0.391341	-3.37063	0.000749971	0.0424997	CALB1	protein_coding	chr8	90058608	90095475	-	793	CALB1	calbindin 1	8q21.3	-	GO:0005515~protein binding^GO:0005622~intracellular^GO:0005634~nucleus^GO:0006873~cellular ion homeostasis^GO:0019725~cellular homeostasis^GO:0030003~cellular cation homeostasis^GO:0033267~axon part^GO:0043231~intracellular membrane-bounded organelle^GO:0043679~axon terminus^GO:0044306~neuron projection terminus^GO:0050794~regulation of cellular process^GO:0050801~ion homeostasis^GO:0055080~catio…
ENSG00000175879	9.33333	1.6	5.85395	1.35605	0.390562	-3.36967	0.000752594	0.0425364	HOXD8	protein_coding	chr2	176129694	176132695	+	3234	HOXD8	homeobox D8	2q31.1	-	GO:0000578~embryonic axis specification^GO:0001501~skeletal system development^GO:0003002~regionalization^GO:0005623~cell^GO:0007275~multicellular organism development^GO:0007350~blastoderm segmentation^GO:0007389~pattern specification process^GO:0009653~anatomical structure morphogenesis^GO:0009790~embryo development^GO:0009798~axis specification^GO:0009880~embryonic pattern specification^GO:000…
ENSG00000165617	1038.17	256	706.804	1.26596	0.385077	-3.36614	0.000762273	0.0428584	DACT1	protein_coding	chr14	58633967	58648321	+	51339	DACT1	dishevelled binding antagonist of beta catenin 1	14q23.1	-	GO:0000278~mitotic cell cycle^GO:0001085~RNA polymerase II transcription factor binding^GO:0005515~protein binding^GO:0005622~intracellular^GO:0005737~cytoplasm^GO:0005829~cytosol^GO:0006464~cellular protein modification process^GO:0006886~intracellular protein transport^GO:0007049~cell cycle^GO:0007346~regulation of mitotic cell cycle^GO:0008152~metabolic process^GO:0009056~catabolic process^GO:…
ENSG00000204277	21.5	7	14.5773	1.19536	0.351917	-3.36648	0.000761345	0.0428584	RP11-219G17.4	lincRNA	chr17	78261349	78278492	-	-	-	-	-	-	-
ENSG00000002587	364.333	71.4	235.269	1.26499	0.391615	-3.36338	0.000769949	0.0430347	HS3ST1	protein_coding	chr4	11393150	11429765	-	9957	HS3ST1	heparan sulfate-glucosamine 3-sulfotransferase 1	4p15.33	-	GO:0003824~catalytic activity^GO:0005737~cytoplasm^GO:0006022~aminoglycan metabolic process^GO:0012505~endomembrane system^GO:0016021~integral component of membrane^GO:0016740~transferase activity^GO:0030203~glycosaminoglycan metabolic process^GO:0031224~intrinsic component of membrane^GO:0044425~membrane part^GO:0044444~cytoplasmic part^GO:1901135~carbohydrate derivative metabolic process^GO:190…
ENSG00000137807	642.833	1965	1219.52	-1.1931	0.354312	3.36143	0.0007754	0.0430347	KIF23	protein_coding	chr15	69414246	69448427	+	9493	KIF23	kinesin family member 23	15q23	-	GO:0000070~mitotic sister chromatid segregation^GO:0000166~nucleotide binding^GO:0000278~mitotic cell cycle^GO:0001882~nucleoside binding^GO:0001883~purine nucleoside binding^GO:0003774~motor activity^GO:0003824~catalytic activity^GO:0005515~protein binding^GO:0005524~ATP binding^GO:0005622~intracellular^GO:0005737~cytoplasm^GO:0005813~centrosome^GO:0005815~microtubule organizing center^GO:000581…
ENSG00000230319	31.8333	16	24.2972	0.895918	0.265397	-3.36159	0.000774952	0.0430347	AL022476.2	antisense	chr22	43038585	43052366	+	-	-	-	-	-	-
ENSG00000267690	9.5	0.8	5.815	1.27636	0.387941	-3.36181	0.00077434	0.0430347	LDLRAD4-AS1	antisense	chr18	13419421	13427480	-	100288122	LDLRAD4-AS1	LDLRAD4 antisense RNA 1	18p11.21	-	-
ENSG00000272301	39.3333	10.4	25.3716	1.25282	0.374169	-3.36239	0.000772714	0.0430347	RP11-111M22.4	lincRNA	chr11	76389648	76390128	+	-	-	-	-	-	-
ENSG00000013293	199.667	38.2	125.394	1.26453	0.391806	-3.36021	0.000778834	0.0431142	SLC7A14	protein_coding	chr3	170459584	170586074	-	57709	SLC7A14	solute carrier family 7 member 14	3q26.2	-	GO:0005215~transporter activity^GO:0005737~cytoplasm^GO:0005887~integral component of plasma membrane^GO:0006793~phosphorus metabolic process^GO:0006796~phosphate-containing compound metabolic process^GO:0015291~secondary active transmembrane transporter activity^GO:0016021~integral component of membrane^GO:0019220~regulation of phosphate metabolic process^GO:0022804~active transmembrane transpor…
ENSG00000120708	7800.33	819	4894.98	1.07673	0.379223	-3.35793	0.000785293	0.0431266	TGFBI	protein_coding	chr5	136028895	136063818	+	7045	TGFBI	transforming growth factor beta induced	5q31.1	-	GO:0001525~angiogenesis^GO:0005102~receptor binding^GO:0005615~extracellular space^GO:0005737~cytoplasm^GO:0007155~cell adhesion^GO:0007275~multicellular organism development^GO:0009888~tissue development^GO:0012505~endomembrane system^GO:0019538~protein metabolic process^GO:0022610~biological adhesion^GO:0032502~developmental process^GO:0044267~cellular protein metabolic process^GO:0044444~cytop…
ENSG00000130349	181.5	122	153.189	0.601069	0.179233	-3.35264	0.000800442	0.0431266	C6orf203	protein_coding	chr6	107028213	107051342	+	51250	C6orf203	chromosome 6 open reading frame 203	6q21	-	GO:0005622~intracellular^GO:0005623~cell^GO:0043226~organelle^GO:0043227~membrane-bounded organelle^GO:0043229~intracellular organelle^GO:0043231~intracellular membrane-bounded organelle^GO:0044424~intracellular part^GO:0044464~cell part
ENSG00000146094	56.1667	19.8	40.5578	1.17133	0.350052	-3.35169	0.000803202	0.0431266	DOK3	protein_coding	chr5	177501907	177511274	-	79930	DOK3	docking protein 3	5q35.3	-	GO:0005488~binding^GO:0005515~protein binding^GO:0005622~intracellular^GO:0005623~cell^GO:0032403~protein complex binding^GO:0044424~intracellular part^GO:0044464~cell part
ENSG00000158615	1730.67	3296.2	2399.56	-0.817676	0.243839	3.35232	0.000801365	0.0431266	PPP1R15B	protein_coding	chr1	204403387	204411791	-	84919	PPP1R15B	protein phosphatase 1 regulatory subunit 15B	1q32.1	-	GO:0005515~protein binding^GO:0005737~cytoplasm^GO:0006464~cellular protein modification process^GO:0008152~metabolic process^GO:0019538~protein metabolic process^GO:0036211~protein modification process^GO:0043412~macromolecule modification^GO:0044267~cellular protein metabolic process^GO:0044424~intracellular part^GO:0044699~single-organism process^GO:0044763~single-organism cellular process^GO:…
ENSG00000163530	6.83333	37.8	21.2041	-1.31131	0.392523	3.35064	0.000806262	0.0431266	DPPA2	protein_coding	chr3	109293788	109316517	-	151871	DPPA2	developmental pluripotency associated 2	3q13.13	-	GO:0005515~protein binding^GO:0005623~cell^GO:0006464~cellular protein modification process^GO:0007275~multicellular organism development^GO:0009888~tissue development^GO:0032501~multicellular organismal process^GO:0032502~developmental process^GO:0035295~tube development^GO:0036211~protein modification process^GO:0044267~cellular protein metabolic process^GO:0044464~cell part^GO:0044699~single-o…
ENSG00000169427	91.3333	14.8	56.1496	1.24374	0.392758	-3.3529	0.000799706	0.0431266	KCNK9	protein_coding	chr8	139600838	139703056	-	51305	KCNK9	potassium two pore domain channel subfamily K member 9	8q24.3	-	GO:0005515~protein binding^GO:0005622~intracellular^GO:0006811~ion transport^GO:0034220~ion transmembrane transport^GO:0043231~intracellular membrane-bounded organelle^GO:0055085~transmembrane transport
ENSG00000178882	439.167	78.2	299.125	1.23515	0.392665	-3.35708	0.000787707	0.0431266	FAM101A	protein_coding	chr12	123973241	124316024	+	-	-	-	-	-	-
ENSG00000184986	208.667	94.8	157.553	1.02043	0.304906	-3.34966	0.000809099	0.0431266	TMEM121	protein_coding	chr14	105526603	105530202	+	80757	TMEM121	transmembrane protein 121	14q32.33	-	-
ENSG00000186897	940.167	172.6	579.687	1.25483	0.392371	-3.35112	0.000804852	0.0431266	C1QL4	protein_coding	chr12	49332411	49337188	-	338761	C1QL4	complement C1q like 4	12q13.12	-	GO:0005515~protein binding^GO:0007154~cell communication^GO:0007165~signal transduction^GO:0008283~cell proliferation^GO:0009966~regulation of signal transduction^GO:0010646~regulation of cell communication^GO:0023051~regulation of signaling^GO:0023052~signaling^GO:0030154~cell differentiation^GO:0032991~macromolecular complex^GO:0042127~regulation of cell proliferation^GO:0042325~regulation of p…
ENSG00000235790	17.1667	2.6	11.1801	1.27334	0.392716	-3.35271	0.000800235	0.0431266	RP11-73M7.6	antisense	chr1	31644049	31660162	+	-	-	-	-	-	-
ENSG00000239415	67.1667	32	50.564	0.941089	0.280024	-3.35638	0.000789704	0.0431266	AP001469.9	antisense	chr21	46251549	46254133	-	-	-	-	-	-	-
ENSG00000244215	2.16667	24.2	12.0868	-1.20952	0.379356	3.35561	0.000791915	0.0431266	RP11-88I21.2	lincRNA	chr3	127322307	127390670	-	-	-	-	-	-	-
ENSG00000249669	45.8333	5.6	29.2834	1.16863	0.38703	-3.35298	0.000799473	0.0431266	MIR143HG	lincRNA	chr5	149406689	149428678	+	-	-	-	-	-	-
ENSG00000259683	117.333	35	82.274	1.23023	0.370162	-3.35516	0.000793187	0.0431266	RP11-182J1.14	unprocessed_pseudogene	chr15	84389729	84395903	+	-	-	-	-	-	-
ENSG00000269837	155	63.4	111.967	1.0683	0.31929	-3.34988	0.000808461	0.0431266	IPO5P1	transcribed_processed_pseudogene	chr19	23255053	23257939	-	-	-	-	-	-	-
ENSG00000250062	3.66667	20.2	10.9294	-1.32204	0.391655	3.34781	0.000814541	0.0433094	RP11-778J15.1	antisense	chr4	86117912	86219926	+	-	-	-	-	-	-
ENSG00000137145	662.833	1242.6	911.682	-0.792397	0.236902	3.34393	0.000826001	0.0438106	DENND4C	protein_coding	chr9	19230435	19373545	+	55667	DENND4C	DENN domain containing 4C	9p22.1	-	GO:0005088~Ras guanyl-nucleotide exchange factor activity^GO:0005622~intracellular^GO:0043231~intracellular membrane-bounded organelle^GO:1901698~response to nitrogen compound
ENSG00000140285	31.1667	4	20.1936	1.18392	0.387962	-3.34056	0.000836104	0.0442375	FGF7	protein_coding	chr15	49423096	49488775	+	2252	FGF7	fibroblast growth factor 7	15q21.2	hsa04014:Ras signaling pathway	GO:0003824~catalytic activity^GO:0005515~protein binding^GO:0005622~intracellular^GO:0005737~cytoplasm^GO:0005794~Golgi apparatus^GO:0006464~cellular protein modification process^GO:0006996~organelle organization^GO:0008152~metabolic process^GO:0009719~response to endogenous stimulus^GO:0012505~endomembrane system^GO:0016043~cellular component organization^GO:0016301~kinase activity^GO:0016740~tr…
ENSG00000136536	1859.83	3010	2353.98	-0.614148	0.183931	3.33879	0.000841439	0.0444106	2019-03-07	protein_coding	chr2	159712457	159771027	+	64844	2019-03-07	membrane associated ring-CH-type finger 7	2q24.2	-	GO:0003824~catalytic activity^GO:0006464~cellular protein modification process^GO:0007275~multicellular organism development^GO:0016874~ligase activity^GO:0032501~multicellular organismal process^GO:0032502~developmental process^GO:0036211~protein modification process^GO:0044267~cellular protein metabolic process^GO:0044699~single-organism process^GO:0044707~single-multicellular organism process^…
ENSG00000198355	685.667	1501.4	1031.98	-0.935537	0.280298	3.3355	0.000851459	0.0448296	PIM3	protein_coding	chr22	49960513	49964080	+	415116	PIM3	Pim-3 proto-oncogene, serine/threonine kinase	22q13.33	-	GO:0003824~catalytic activity^GO:0005622~intracellular^GO:0005623~cell^GO:0006793~phosphorus metabolic process^GO:0006796~phosphate-containing compound metabolic process^GO:0006810~transport^GO:0008152~metabolic process^GO:0009987~cellular process^GO:0016310~phosphorylation^GO:0044237~cellular metabolic process^GO:0044238~primary metabolic process^GO:0044424~intracellular part^GO:0044464~cell par…
ENSG00000114279	670.5	197.2	484.988	1.23367	0.37538	-3.33337	0.000858001	0.0448741	FGF12	protein_coding	chr3	192139395	192767764	-	2257	FGF12	fibroblast growth factor 12	3q28-q29	hsa04151:PI3K-Akt signaling pathway	GO:0005102~receptor binding^GO:0005539~glycosaminoglycan binding^GO:0005615~extracellular space^GO:0006464~cellular protein modification process^GO:0006468~protein phosphorylation^GO:0006793~phosphorus metabolic process^GO:0006796~phosphate-containing compound metabolic process^GO:0007166~cell surface receptor signaling pathway^GO:0007167~enzyme linked receptor protein signaling pathway^GO:000716…
ENSG00000233237	304	77.6	214.449	1.25589	0.385732	-3.33319	0.000858554	0.0448741	LINC00472	lincRNA	chr6	71344344	71420769	-	-	-	-	-	-	-
ENSG00000247473	10	40.8	23.2683	-1.26399	0.377269	3.33432	0.000855082	0.0448741	CARS-AS1	antisense	chr11	3029009	3041260	+	100852407	CARS-AS1	CARS antisense RNA 1	11p15.4	-	-
ENSG00000280189	60.1667	6.4	39.3809	1.08901	0.37998	-3.33248	0.000860769	0.0448809	RP11-491F9.2	TEC	chr16	49297143	49299762	+	-	-	-	-	-	-
ENSG00000275339	3.66667	15.2	8.61504	-1.28269	0.378765	3.33178	0.000862938	0.0448853	RP3-425C14.6	processed_pseudogene	chr6	122454358	122454612	+	-	-	-	-	-	-
ENSG00000014123	859.167	1465.4	1119.15	-0.663553	0.199351	3.32823	0.000874006	0.0452666	UFL1	protein_coding	chr6	96521595	96555276	+	23376	UFL1	UFM1 specific ligase 1	6q16.1	-	GO:0001503~ossification^GO:0001649~osteoblast differentiation^GO:0005488~binding^GO:0005515~protein binding^GO:0005622~intracellular^GO:0005623~cell^GO:0005634~nucleus^GO:0005783~endoplasmic reticulum^GO:0005789~endoplasmic reticulum membrane^GO:0006139~nucleobase-containing compound metabolic process^GO:0006351~transcription, DNA-templated^GO:0006355~regulation of transcription, DNA-templated^GO…
ENSG00000168874	542	222.6	395.012	1.07048	0.322416	-3.32808	0.000874473	0.0452666	ATOH8	protein_coding	chr2	85751344	85788066	+	84913	ATOH8	atonal bHLH transcription factor 8	2p11.2	-	GO:0001667~ameboidal-type cell migration^GO:0005515~protein binding^GO:0005623~cell^GO:0005737~cytoplasm^GO:0006928~movement of cell or subcellular component^GO:0007166~cell surface receptor signaling pathway^GO:0007275~multicellular organism development^GO:0007369~gastrulation^GO:0007399~nervous system development^GO:0009653~anatomical structure morphogenesis^GO:0009790~embryo development^GO:000…
ENSG00000052850	1398.5	70.8	897.351	0.76191	0.339064	-3.32609	0.000880726	0.0454809	ALX4	protein_coding	chr11	44260444	44310166	-	60529	ALX4	ALX homeobox 4	11p11.2	-	GO:0005667~transcription factor complex^GO:0032501~multicellular organismal process^GO:0044699~single-organism process^GO:0044763~single-organism cellular process
ENSG00000115364	477.167	783	607.531	-0.623089	0.187467	3.32348	0.000889013	0.0457068	MRPL19	protein_coding	chr2	75646783	75690851	+	9801	MRPL19	mitochondrial ribosomal protein L19	2p12	-	GO:0005623~cell^GO:0005737~cytoplasm^GO:0005759~mitochondrial matrix^GO:0044267~cellular protein metabolic process^GO:0044444~cytoplasmic part^GO:0044464~cell part^GO:0044699~single-organism process^GO:0044763~single-organism cellular process
ENSG00000248773	3.16667	20.2	10.7033	-1.3075	0.39275	3.32338	0.000889346	0.0457068	RP11-231L11.3	sense_intronic	chr3	140972744	140973255	+	-	-	-	-	-	-
ENSG00000180626	286.833	103.8	202.927	1.14224	0.345251	-3.32268	0.000891567	0.0457119	ZNF594	protein_coding	chr17	5179536	5191883	-	84622	ZNF594	zinc finger protein 594	17p13.2	-	GO:0005622~intracellular^GO:0043226~organelle^GO:0043229~intracellular organelle^GO:0044424~intracellular part^GO:0060255~regulation of macromolecule metabolic process^GO:0080090~regulation of primary metabolic process
ENSG00000162998	1260.67	335	895.109	1.24699	0.383941	-3.31904	0.000903269	0.0462019	FRZB	protein_coding	chr2	182833275	182867162	-	2487	FRZB	frizzled related protein	2q32.1	-	GO:0001501~skeletal system development^GO:0004871~signal transducer activity^GO:0004872~receptor activity^GO:0004888~transmembrane signaling receptor activity^GO:0004930~G-protein coupled receptor activity^GO:0005515~protein binding^GO:0006915~apoptotic process^GO:0007166~cell surface receptor signaling pathway^GO:0007186~G-protein coupled receptor signaling pathway^GO:0007275~multicellular organ…
ENSG00000139973	252.333	81.8	176.529	1.19171	0.362055	-3.31678	0.000910617	0.0464578	SYT16	protein_coding	chr14	61995823	62112550	+	83851	SYT16	synaptotagmin 16	14q23.2	-	GO:0000149~SNARE binding^GO:0001505~regulation of neurotransmitter levels^GO:0005515~protein binding^GO:0005544~calcium-dependent phospholipid binding^GO:0006887~exocytosis^GO:0006906~vesicle fusion^GO:0006996~organelle organization^GO:0016043~cellular component organization^GO:0016079~synaptic vesicle exocytosis^GO:0016192~vesicle-mediated transport^GO:0017156~calcium ion regulated exocytosis^GO…
ENSG00000178623	43.8333	18.4	32.7687	1.06193	0.319721	-3.31548	0.000914864	0.0464578	GPR35	protein_coding	chr2	240605431	240631259	+	2859	GPR35	G protein-coupled receptor 35	2q37.3	-	GO:0001637~G-protein coupled chemoattractant receptor activity^GO:0001653~peptide receptor activity^GO:0004871~signal transducer activity^GO:0004872~receptor activity^GO:0004888~transmembrane signaling receptor activity^GO:0004896~cytokine receptor activity^GO:0004930~G-protein coupled receptor activity^GO:0004950~chemokine receptor activity^GO:0005623~cell^GO:0006810~transport^GO:0007166~cell su…
ENSG00000260625	7.66667	1.6	4.83747	1.33643	0.383006	-3.31486	0.000916902	0.0464578	RP11-452L6.7	antisense	chr16	31508471	31509256	+	-	-	-	-	-	-
ENSG00000274718	32.8333	7	20.5682	1.2694	0.38874	-3.31583	0.000913728	0.0464578	RP11-346C4.3	lincRNA	chr13	107870383	107873372	+	-	-	-	-	-	-
ENSG00000131931	111.667	226.4	162.305	-0.866444	0.261385	3.31307	0.00092277	0.0465361	THAP1	protein_coding	chr8	42836674	42843325	-	55145	THAP1	THAP domain containing 1	8p11.21	-	GO:0005515~protein binding^GO:0005622~intracellular^GO:0005634~nucleus^GO:0005730~nucleolus^GO:0006139~nucleobase-containing compound metabolic process^GO:0006351~transcription, DNA-templated^GO:0006355~regulation of transcription, DNA-templated^GO:0006725~cellular aromatic compound metabolic process^GO:0008283~cell proliferation^GO:0009059~macromolecule biosynthetic process^GO:0009889~regulation…
ENSG00000153531	79	34.4	59.679	1.05221	0.317542	-3.31357	0.000921119	0.0465361	ADPRHL1	protein_coding	chr13	113399610	113453524	-	113622	ADPRHL1	ADP-ribosylhydrolase like 1	13q34	-	GO:0003824~catalytic activity^GO:0005515~protein binding^GO:0005622~intracellular^GO:0006464~cellular protein modification process^GO:0006886~intracellular protein transport^GO:0006996~organelle organization^GO:0008152~metabolic process^GO:0012505~endomembrane system^GO:0016043~cellular component organization^GO:0016192~vesicle-mediated transport^GO:0016787~hydrolase activity^GO:0016799~hydrolase…
ENSG00000178171	108.167	24.6	68.6289	1.25236	0.386358	-3.31206	0.000926125	0.0465907	AMER3	protein_coding	chr2	130755435	130768134	+	205147	AMER3	APC membrane recruitment protein 3	2q21.1	-	GO:0005515~protein binding^GO:0005623~cell^GO:0007166~cell surface receptor signaling pathway^GO:0032502~developmental process^GO:0044464~cell part^GO:0044699~single-organism process^GO:0044763~single-organism cellular process^GO:0048856~anatomical structure development
ENSG00000273218	48.3333	24.4	38.1484	0.920847	0.277588	-3.31144	0.00092818	0.0465907	LLNLR-246C6.1	lincRNA	chr19	15346068	15348417	-	-	-	-	-	-	-
ENSG00000165997	2182.17	4047.4	2993.01	-0.782861	0.236464	3.30986	0.000933412	0.0467101	ARL5B	protein_coding	chr10	18659405	18681639	+	221079	ARL5B	ADP ribosylation factor like GTPase 5B	10p12.31	-	GO:0007154~cell communication^GO:0007165~signal transduction^GO:0023052~signaling^GO:0044699~single-organism process^GO:0044700~single organism signaling^GO:0044763~single-organism cellular process^GO:0050896~response to stimulus^GO:0051716~cellular response to stimulus
ENSG00000261609	1004	1947	1394.5	-0.838539	0.253284	3.30942	0.000934897	0.0467101	GAN	protein_coding	chr16	81314952	81390884	+	8139	GAN	gigaxonin	16q23.2	-	GO:0005515~protein binding^GO:0005622~intracellular^GO:0005737~cytoplasm^GO:0005856~cytoskeleton^GO:0006511~ubiquitin-dependent protein catabolic process^GO:0006996~organelle organization^GO:0007010~cytoskeleton organization^GO:0009057~macromolecule catabolic process^GO:0016043~cellular component organization^GO:0016567~protein ubiquitination^GO:0019941~modification-dependent protein catabolic pr…
ENSG00000088756	906.5	348	669.158	1.12647	0.342169	-3.30685	0.000943521	0.0467391	ARHGAP28	protein_coding	chr18	6729718	6915716	+	79822	ARHGAP28	Rho GTPase activating protein 28	18p11.31	-	GO:0005096~GTPase activator activity^GO:0005622~intracellular^GO:0005654~nucleoplasm^GO:0005737~cytoplasm^GO:0005829~cytosol^GO:0006996~organelle organization^GO:0007010~cytoskeleton organization^GO:0008047~enzyme activator activity^GO:0009966~regulation of signal transduction^GO:0010646~regulation of cell communication^GO:0016043~cellular component organization^GO:0022607~cellular component asse…
ENSG00000132823	472.667	1006	703.635	-0.912298	0.275666	3.30747	0.000941427	0.0467391	OSER1	protein_coding	chr20	44196496	44210791	-	51526	OSER1	oxidative stress responsive serine rich 1	20q13.12	-	-
ENSG00000187045	23.8333	58.4	38.517	-1.04186	0.314145	3.30741	0.000941634	0.0467391	TMPRSS6	protein_coding	chr22	37065436	37109563	-	164656	TMPRSS6	transmembrane protease, serine 6	22q12.3	-	GO:0003824~catalytic activity^GO:0005622~intracellular^GO:0005623~cell^GO:0006139~nucleobase-containing compound metabolic process^GO:0006725~cellular aromatic compound metabolic process^GO:0006950~response to stress^GO:0008152~metabolic process^GO:0009987~cellular process^GO:0034641~cellular nitrogen compound metabolic process^GO:0044237~cellular metabolic process^GO:0044238~primary metabolic pr…
ENSG00000224957	46.5	6.4	30.7073	1.17912	0.389366	-3.30666	0.000944158	0.0467391	LINC01266	lincRNA	chr3	536231	846015	+	101927215	LINC01266	long intergenic non-protein coding RNA 1266	3p26.3	-	-
ENSG00000111186	281.333	102.6	204.075	1.1478	0.348941	-3.30552	0.000948002	0.0467764	WNT5B	protein_coding	chr12	1529891	1647243	+	81029	WNT5B	Wnt family member 5B	12p13.33	hsa04310:Wnt signaling pathway^hsa04550:Signaling pathways regulating pluripotency of stem cells^hsa05205:Proteoglycans in cancer	GO:0001501~skeletal system development^GO:0005515~protein binding^GO:0005623~cell^GO:0007154~cell communication^GO:0007165~signal transduction^GO:0007423~sensory organ development^GO:0009888~tissue development^GO:0009966~regulation of signal transduction^GO:0010646~regulation of cell communication^GO:0012506~vesicle membrane^GO:0022008~neurogenesis^GO:0023051~regulation of signaling^GO:0023052~si…
ENSG00000112619	12.8333	0.8	8.0427	1.06667	0.371499	-3.30423	0.000952383	0.0467764	PRPH2	protein_coding	chr6	42696600	42722574	-	5961	PRPH2	peripherin 2	6p21.1	-	GO:0005623~cell^GO:0043226~organelle^GO:0044459~plasma membrane part^GO:0044464~cell part
ENSG00000260118	8.16667	0.8	4.72966	1.32769	0.391647	-3.305	0.000949751	0.0467764	RP6-201G10.2	lincRNA	chrX	68013470	68014901	-	-	-	-	-	-	-
ENSG00000260318	7.16667	22.8	13.7729	-1.17762	0.353381	3.30387	0.0009536	0.0467764	COX6CP1	processed_pseudogene	chr16	11903923	11904137	-	-	-	-	-	-	-
ENSG00000267405	1	9.2	4.63759	-1.32032	0.391725	3.30276	0.000957384	0.0468553	CTC-296K1.4	lincRNA	chr17	44794747	44797783	-	-	-	-	-	-	-
ENSG00000134461	195.5	133.6	165.817	0.591442	0.179193	-3.29971	0.000967853	0.0472602	ANKRD16	protein_coding	chr10	5861617	5889906	-	54522	ANKRD16	ankyrin repeat domain 16	10p15.1	-	-
ENSG00000266644	14	2.8	8.85907	1.29076	0.389711	-3.29689	0.000977627	0.0476294	RP11-927P21.2	antisense	chr17	64899766	64900716	+	-	-	-	-	-	-
ENSG00000143867	196.167	26	124.371	1.14179	0.387289	-3.29001	0.00100183	0.0483547	OSR1	protein_coding	chr2	19351485	19358653	-	130497	OSR1	odd-skipped related transciption factor 1	2p24.1	-	GO:0001501~skeletal system development^GO:0002062~chondrocyte differentiation^GO:0003002~regionalization^GO:0003824~catalytic activity^GO:0004672~protein kinase activity^GO:0005515~protein binding^GO:0005623~cell^GO:0005737~cytoplasm^GO:0006464~cellular protein modification process^GO:0006793~phosphorus metabolic process^GO:0006796~phosphate-containing compound metabolic process^GO:0006810~transp…
ENSG00000149503	1143.67	3114.2	1992.87	-1.11978	0.340038	3.2879	0.00100937	0.0483547	INCENP	protein_coding	chr11	62123973	62153163	+	3619	INCENP	inner centromere protein	11q12.3	-	GO:0044699~single-organism process^GO:0044763~single-organism cellular process
ENSG00000157399	54	19.4	39.5643	1.15541	0.351941	-3.28937	0.00100411	0.0483547	ARSE	protein_coding	chrX	2934632	2968310	-	415	ARSE	arylsulfatase E (chondrodysplasia punctata 1)	Xp22.33	-	GO:0004065~arylsulfatase activity^GO:0005622~intracellular^GO:0006464~cellular protein modification process^GO:0008484~sulfuric ester hydrolase activity^GO:0036211~protein modification process^GO:0043170~macromolecule metabolic process^GO:0043231~intracellular membrane-bounded organelle^GO:0043412~macromolecule modification^GO:0043687~post-translational protein modification^GO:0044260~cellular ma…
ENSG00000177791	9	2	5.93392	1.30708	0.384477	-3.29135	0.000997093	0.0483547	MYOZ1	protein_coding	chr10	73631654	73641757	-	58529	MYOZ1	myozenin 1	10q22.2	-	GO:0005515~protein binding^GO:0005623~cell^GO:0005856~cytoskeleton^GO:0009653~anatomical structure morphogenesis^GO:0016043~cellular component organization^GO:0030154~cell differentiation^GO:0032502~developmental process^GO:0032989~cellular component morphogenesis^GO:0043226~organelle^GO:0043227~membrane-bounded organelle^GO:0043228~non-membrane-bounded organelle^GO:0043229~intracellular organell…
ENSG00000201785	12.6667	44.4	26.1787	-1.21748	0.368092	3.29026	0.00100093	0.0483547	SNORD117	snoRNA	chr6	31536374	31536449	-	692233	SNORD117	small nucleolar RNA, C/D box 117	6p21.33	-	-
ENSG00000225721	6.16667	31.8	17.4646	-1.29061	0.39171	3.28759	0.00101048	0.0483547	RP11-269F19.2	antisense	chr1	44759037	44775810	-	-	-	-	-	-	-
ENSG00000249572	15.8333	3.8	10.516	1.26944	0.384136	-3.28783	0.00100963	0.0483547	CTD-2203K17.1	antisense	chr5	33424025	33440619	-	-	-	-	-	-	-
ENSG00000252652	1.83333	9	5.03759	-1.30867	0.385999	3.29085	0.000998868	0.0483547	Y_RNA	misc_RNA	chr11	43331261	43331356	+	-	-	-	-	-	-
ENSG00000158258	3099.83	1284.4	2293.15	1.06956	0.326375	-3.28673	0.00101357	0.048395	CLSTN2	protein_coding	chr3	139935185	140577397	+	64084	CLSTN2	calsyntenin 2	3q23	-	GO:0005509~calcium ion binding^GO:0005737~cytoplasm^GO:0005783~endoplasmic reticulum^GO:0005789~endoplasmic reticulum membrane^GO:0007155~cell adhesion^GO:0007156~homophilic cell adhesion via plasma membrane adhesion molecules^GO:0007267~cell-cell signaling^GO:0007275~multicellular organism development^GO:0007399~nervous system development^GO:0007416~synapse assembly^GO:0010646~regulation of cell…
ENSG00000100483	175.167	326.4	240.053	-0.77186	0.235605	3.2751	0.00105623	0.0489447	VCPKMT	protein_coding	chr14	50108632	50116600	-	79609	VCPKMT	valosin containing protein lysine methyltransferase	14q21.3	-	GO:0003824~catalytic activity^GO:0005515~protein binding^GO:0005622~intracellular^GO:0005737~cytoplasm^GO:0006464~cellular protein modification process^GO:0008152~metabolic process^GO:0016740~transferase activity^GO:0019538~protein metabolic process^GO:0036211~protein modification process^GO:0043412~macromolecule modification^GO:0044237~cellular metabolic process^GO:0044238~primary metabolic proc…
ENSG00000102575	9.83333	3.2	6.7598	1.18902	0.352608	-3.27371	0.00106145	0.0489447	ACP5	protein_coding	chr19	11574660	11579008	-	54	ACP5	acid phosphatase 5, tartrate resistant	19p13.2	hsa04380:Osteoclast differentiation	GO:0005488~binding^GO:0005622~intracellular^GO:0006807~nitrogen compound metabolic process^GO:0008152~metabolic process^GO:0009058~biosynthetic process^GO:0009889~regulation of biosynthetic process^GO:0009890~negative regulation of biosynthetic process^GO:0009892~negative regulation of metabolic process^GO:0019222~regulation of metabolic process^GO:0031323~regulation of cellular metabolic process…
ENSG00000114439	2190.17	4218	3064.74	-0.811636	0.247301	3.28095	0.0010346	0.0489447	BBX	protein_coding	chr3	107522936	107811324	+	56987	BBX	BBX, HMG-box containing	3q13.12	-	GO:0001501~skeletal system development^GO:0005623~cell^GO:0005737~cytoplasm^GO:0007275~multicellular organism development^GO:0032501~multicellular organismal process^GO:0032502~developmental process^GO:0044464~cell part^GO:0044699~single-organism process^GO:0044707~single-multicellular organism process^GO:0044767~single-organism developmental process^GO:0048731~system development^GO:0048856~anato…
ENSG00000116903	320.5	530.8	410.41	-0.634941	0.193837	3.27535	0.00105532	0.0489447	EXOC8	protein_coding	chr1	231332753	231337852	-	149371	EXOC8	exocyst complex component 8	1q42.2	-	GO:0005515~protein binding^GO:0005737~cytoplasm^GO:0005886~plasma membrane^GO:0022411~cellular component disassembly^GO:0022617~extracellular matrix disassembly^GO:0034629~cellular protein complex localization^GO:0043005~neuron projection^GO:0044424~intracellular part^GO:0044699~single-organism process^GO:0044763~single-organism cellular process
ENSG00000133226	3106	5388.4	4075.42	-0.698428	0.212785	3.28185	0.0010313	0.0489447	SRRM1	protein_coding	chr1	24631716	24673267	+	10250	SRRM1	serine and arginine repetitive matrix 1	1p36.11	-	GO:0005515~protein binding^GO:0005681~spliceosomal complex^GO:0005737~cytoplasm^GO:0006369~termination of RNA polymerase II transcription^GO:0008152~metabolic process^GO:0008380~RNA splicing^GO:0016071~mRNA metabolic process^GO:0016604~nuclear body^GO:0016607~nuclear speck^GO:0044424~intracellular part^GO:0071704~organic substance metabolic process
ENSG00000134186	1234.83	2117.8	1614.02	-0.690745	0.210848	3.27558	0.00105447	0.0489447	PRPF38B	protein_coding	chr1	108692323	108701803	+	55119	PRPF38B	pre-mRNA processing factor 38B	1p13.3	-	GO:0005681~spliceosomal complex^GO:0008152~metabolic process^GO:0008380~RNA splicing^GO:0016071~mRNA metabolic process^GO:0044424~intracellular part^GO:0071704~organic substance metabolic process
ENSG00000147571	23	5	15.9281	1.25666	0.390158	-3.27812	0.001045	0.0489447	CRH	protein_coding	chr8	66176382	66178725	-	1392	CRH	corticotropin releasing hormone	8q13.1	-	GO:0000003~reproduction^GO:0005515~protein binding^GO:0005622~intracellular^GO:0006139~nucleobase-containing compound metabolic process^GO:0006464~cellular protein modification process^GO:0006721~terpenoid metabolic process^GO:0006725~cellular aromatic compound metabolic process^GO:0006811~ion transport^GO:0006915~apoptotic process^GO:0008219~cell death^GO:0008283~cell proliferation^GO:0009889~re…
ENSG00000171189	243.333	103.2	180.664	1.04536	0.319832	-3.27432	0.00105915	0.0489447	GRIK1	protein_coding	chr21	29536933	29940033	-	2897	GRIK1	glutamate ionotropic receptor kainate type subunit 1	21q21.3	-	GO:0005215~transporter activity^GO:0005623~cell^GO:0006810~transport^GO:0007215~glutamate receptor signaling pathway^GO:0009987~cellular process^GO:0015075~ion transmembrane transporter activity^GO:0022857~transmembrane transporter activity^GO:0022891~substrate-specific transmembrane transporter activity^GO:0022892~substrate-specific transporter activity^GO:0044464~cell part^GO:0044699~single-org…
ENSG00000173068	1133.17	217.6	766.69	1.21866	0.392828	-3.27898	0.00104183	0.0489447	BNC2	protein_coding	chr9	16409503	16870843	-	54796	BNC2	basonuclin 2	9p22.3-p22.2	-	GO:0005622~intracellular^GO:0005634~nucleus^GO:0006139~nucleobase-containing compound metabolic process^GO:0006351~transcription, DNA-templated^GO:0006355~regulation of transcription, DNA-templated^GO:0006725~cellular aromatic compound metabolic process^GO:0009059~macromolecule biosynthetic process^GO:0009889~regulation of biosynthetic process^GO:0010556~regulation of macromolecule biosynthetic p…
ENSG00000175040	767.5	206.6	524.959	1.22864	0.382382	-3.27562	0.0010543	0.0489447	CHST2	protein_coding	chr3	143119331	143124014	+	9435	CHST2	carbohydrate sulfotransferase 2	3q24	-	GO:0003824~catalytic activity^GO:0005737~cytoplasm^GO:0006022~aminoglycan metabolic process^GO:0006954~inflammatory response^GO:0007275~multicellular organism development^GO:0012505~endomembrane system^GO:0016021~integral component of membrane^GO:0016740~transferase activity^GO:0030203~glycosaminoglycan metabolic process^GO:0031224~intrinsic component of membrane^GO:0032502~developmental process^…
ENSG00000179603	239	66.4	169.777	1.23087	0.382607	-3.27757	0.00104703	0.0489447	GRM8	protein_coding	chr7	126438598	127253294	-	2918	GRM8	glutamate metabotropic receptor 8	7q31.33	hsa04080:Neuroactive ligand-receptor interaction	GO:0001640~adenylate cyclase inhibiting G-protein coupled glutamate receptor activity^GO:0001642~group III metabotropic glutamate receptor activity^GO:0005623~cell^GO:0006139~nucleobase-containing compound metabolic process^GO:0006140~regulation of nucleotide metabolic process^GO:0006171~cAMP biosynthetic process^GO:0006725~cellular aromatic compound metabolic process^GO:0006807~nitrogen compound…
ENSG00000224973	8.66667	1.2	5.11399	1.32475	0.39279	-3.27712	0.00104872	0.0489447	LARGE-AS1	processed_transcript	chr22	33725014	33750843	+	100506195	LARGE-AS1	LARGE antisense RNA 1	22q12.3	-	-
ENSG00000225706	104.667	60	84.7082	0.806342	0.245753	-3.27907	0.00104149	0.0489447	PTPRD-AS1	lincRNA	chr9	8858130	8862255	+	-	-	-	-	-	-
ENSG00000236017	141.667	74.2	110.547	0.877802	0.268044	-3.27407	0.0010601	0.0489447	ASMTL-AS1	antisense	chrX	1401769	1414028	+	-	-	-	-	-	-
ENSG00000121644	872.333	1531.4	1160.91	-0.701772	0.21461	3.26952	0.00107731	0.0495699	DESI2	protein_coding	chr1	244652935	244709033	+	51029	DESI2	desumoylating isopeptidase 2	1q44	-	GO:0003824~catalytic activity^GO:0005623~cell^GO:0005737~cytoplasm^GO:0044464~cell part
ENSG00000253771	42.1667	16.2	30.1647	1.09438	0.334338	-3.26788	0.00108358	0.0497523	TPTE2P1	transcribed_unprocessed_pseudogene	chr13	24924677	24968487	-	-	-	-	-	-	-
ENSG00000230358	15.5	5	10.7238	1.17964	0.356593	-3.26719	0.00108622	0.0497673	SPDYE21P	unprocessed_pseudogene	chr7	67279778	67286230	+	-	-	-	-	-	-
